# Supplementary material for: Evidence that digital game players neglect age classification systems when deciding which games to play
Source: PLoS One. 2022 Feb 22;17(2):e0263560. doi: 10.1371/journal.pone.0263560 (PMC8863231; doi:10.1371/journal.pone.0263560)
Supplement: S1 Data — (XLSX) [file pone.0263560.s002.xlsx]

## Sheet: Manuscript Data_PLOS ONE_Submis
StartDate	EndDate	Frequency_Play	Play_quantity	Acquisition_1	Acquisition_10	Acquisition_2	Acquisition_8	Acquisition_7	Acquisition_9	Acquisition_3	Acquisition_11	Acquisition_4	Acquisition_5	Acquisition_6	Platforms_1	Platforms_2	Platforms_3	Platforms_4	Platforms_5	Platforms_6	Platforms_7	Platforms_8	Platforms_9	Platforms_9_TEXT	Purchase_games_	Annual_spend	attention_ratings	attention_1	attention_2	attention_3	attention_4	attention_4_TEXT	attention_others_1	attention_others_2	attention_others_3	attention_others_3_TEXT	ratings_attitude	game_choice_1	game_choice_2	game_choice_3	game_choice_4	game_choice_5	game_choice_6	game_choice_7	game_choice_7_TEXT	experience__self_1	experience__self_2	experience__self_3	experience__self_4
2020-10-01 06:42:08	2020-10-01 06:49:55	2-3 times a week	less than one hour	#NULL!	free download via a mobile phone or tablet app store	#NULL!	#NULL!	#NULL!	#NULL!	#NULL!	#NULL!	sharing (with friends and family)	#NULL!	#NULL!	Personal computer/laptop	#NULL!	#NULL!	Nintendo Wii	#NULL!	#NULL!	#NULL!	#NULL!	#NULL!		I never purchase digital games	$0	#NULL!	#NULL!	#NULL!	#NULL!	#NULL!		#NULL!	#NULL!	#NULL!			#NULL!	#NULL!	#NULL!	Most of the time	#NULL!	#NULL!	#NULL!		#NULL!	#NULL!	#NULL!	#NULL!
2020-10-09 04:36:12	2020-10-09 04:40:56	2-3 times a week	less than one hour	#NULL!	free download via a mobile phone or tablet app store	#NULL!	#NULL!	#NULL!	#NULL!	#NULL!	#NULL!	#NULL!	#NULL!	streaming online	Personal computer/laptop	#NULL!	#NULL!	#NULL!	#NULL!	mobile phone/tablet	#NULL!	#NULL!	#NULL!		I never purchase digital games	$0	#NULL!	#NULL!	#NULL!	#NULL!	#NULL!		#NULL!	#NULL!	#NULL!			Never	Always	Most of the time	Most of the time	Most of the time	Never	Never		#NULL!	#NULL!	#NULL!	#NULL!
2020-10-01 16:55:54	2020-10-01 17:03:46	Monthly	less than one hour	#NULL!	free download via a mobile phone or tablet app store	#NULL!	#NULL!	#NULL!	#NULL!	#NULL!	free digital download (such as Steam, Itch, PlayStation Network, etc., to a PC or console)	#NULL!	#NULL!	#NULL!	Personal computer/laptop	#NULL!	#NULL!	#NULL!	#NULL!	mobile phone/tablet	#NULL!	#NULL!	#NULL!		I never purchase digital games	$0	#NULL!	#NULL!	#NULL!	#NULL!	#NULL!		#NULL!	#NULL!	#NULL!			Sometimes	Most of the time	Never	Always	About half the time	Never	#NULL!		#NULL!	#NULL!	#NULL!	#NULL!
2020-10-09 02:39:44	2020-10-09 03:09:50	Daily	less than one hour	#NULL!	free download via a mobile phone or tablet app store	#NULL!	#NULL!	#NULL!	#NULL!	#NULL!	#NULL!	#NULL!	#NULL!	#NULL!	#NULL!	#NULL!	#NULL!	#NULL!	#NULL!	mobile phone/tablet	#NULL!	#NULL!	#NULL!		I never purchase digital games	$0	#NULL!	#NULL!	#NULL!	#NULL!	#NULL!		#NULL!	#NULL!	#NULL!			Never	Never	Never	Always	Never	Never	Never		#NULL!	#NULL!	#NULL!	#NULL!
2020-11-03 21:26:12	2020-11-03 21:33:02	Once a week	less than one hour	#NULL!	free download via a mobile phone or tablet app store	#NULL!	#NULL!	#NULL!	#NULL!	#NULL!	#NULL!	#NULL!	#NULL!	#NULL!	#NULL!	#NULL!	#NULL!	#NULL!	#NULL!	mobile phone/tablet	#NULL!	#NULL!	#NULL!		I never purchase digital games	$0	#NULL!	#NULL!	#NULL!	#NULL!	#NULL!		#NULL!	#NULL!	#NULL!			Never	Sometimes	About half the time	Sometimes	Most of the time	Most of the time	#NULL!		#NULL!	#NULL!	#NULL!	#NULL!
2020-09-29 03:46:30	2020-09-29 03:55:31	Monthly	less than one hour	#NULL!	free download via a mobile phone or tablet app store	purchase hard copy from a bricks-and-mortar retail outlet	#NULL!	purchase hard copy from an online retail outlet (a website)	#NULL!	#NULL!	#NULL!	#NULL!	#NULL!	#NULL!	#NULL!	#NULL!	#NULL!	Nintendo Wii	#NULL!	mobile phone/tablet	#NULL!	#NULL!	other	Atari 2600	I never purchase digital games	$0	#NULL!	#NULL!	#NULL!	#NULL!	#NULL!		#NULL!	#NULL!	#NULL!			Never	Sometimes	Sometimes	Most of the time	Sometimes	Sometimes	#NULL!		#NULL!	#NULL!	#NULL!	#NULL!
2020-11-06 17:19:59	2020-11-06 17:46:26	Once a week	less than one hour	#NULL!	free download via a mobile phone or tablet app store	#NULL!	#NULL!	#NULL!	#NULL!	#NULL!	#NULL!	#NULL!	#NULL!	#NULL!	#NULL!	#NULL!	#NULL!	#NULL!	#NULL!	mobile phone/tablet	#NULL!	#NULL!	#NULL!		I never purchase digital games	$0	#NULL!	#NULL!	#NULL!	#NULL!	#NULL!		#NULL!	#NULL!	#NULL!			Sometimes	Sometimes	Sometimes	Sometimes	Sometimes	Sometimes	#NULL!		#NULL!	#NULL!	#NULL!	#NULL!
2020-11-04 06:12:20	2020-11-04 06:23:18	Monthly	less than one hour	#NULL!	free download via a mobile phone or tablet app store	#NULL!	#NULL!	#NULL!	#NULL!	#NULL!	#NULL!	#NULL!	#NULL!	#NULL!	#NULL!	#NULL!	#NULL!	#NULL!	#NULL!	mobile phone/tablet	#NULL!	#NULL!	#NULL!		I never purchase digital games	$0	#NULL!	#NULL!	#NULL!	#NULL!	#NULL!		#NULL!	#NULL!	#NULL!			Never	Sometimes	Never	Sometimes	Never	Never	Never		#NULL!	#NULL!	#NULL!	#NULL!
2020-11-08 04:19:16	2020-11-08 04:23:06	Daily	less than one hour	#NULL!	free download via a mobile phone or tablet app store	#NULL!	#NULL!	#NULL!	#NULL!	#NULL!	#NULL!	#NULL!	#NULL!	#NULL!	#NULL!	#NULL!	#NULL!	#NULL!	#NULL!	mobile phone/tablet	#NULL!	#NULL!	#NULL!		I never purchase digital games	$0	#NULL!	#NULL!	#NULL!	#NULL!	#NULL!		#NULL!	#NULL!	#NULL!			Never	Never	Never	Sometimes	Sometimes	Never	#NULL!		#NULL!	#NULL!	#NULL!	#NULL!
2020-10-01 04:46:17	2020-10-01 04:57:24	Less than once a month	less than one hour	#NULL!	#NULL!	#NULL!	#NULL!	#NULL!	#NULL!	#NULL!	free digital download (such as Steam, Itch, PlayStation Network, etc., to a PC or console)	#NULL!	peer to peer sharing/torrenting sites	streaming online	Personal computer/laptop	#NULL!	#NULL!	#NULL!	#NULL!	mobile phone/tablet	#NULL!	#NULL!	#NULL!		I never purchase digital games	$0	#NULL!	#NULL!	#NULL!	#NULL!	#NULL!		#NULL!	#NULL!	#NULL!			Never	Always	About half the time	Always	About half the time	About half the time	#NULL!		#NULL!	#NULL!	#NULL!	#NULL!
2020-09-30 01:21:37	2020-09-30 01:30:07	Less than once a month	less than one hour	#NULL!	free download via a mobile phone or tablet app store	#NULL!	#NULL!	#NULL!	#NULL!	#NULL!	#NULL!	sharing (with friends and family)	#NULL!	#NULL!	Personal computer/laptop	#NULL!	#NULL!	#NULL!	Nintendo Switch	#NULL!	#NULL!	#NULL!	#NULL!		I never purchase digital games	$0	#NULL!	#NULL!	#NULL!	#NULL!	#NULL!		#NULL!	#NULL!	#NULL!			Sometimes	Most of the time	Sometimes	About half the time	Sometimes	Sometimes	#NULL!		#NULL!	#NULL!	#NULL!	#NULL!
2020-10-09 19:14:08	2020-10-09 19:19:57	Less than once a month	less than one hour	#NULL!	#NULL!	#NULL!	#NULL!	#NULL!	#NULL!	#NULL!	#NULL!	sharing (with friends and family)	#NULL!	#NULL!	#NULL!	#NULL!	#NULL!	Nintendo Wii	Nintendo Switch	#NULL!	#NULL!	#NULL!	#NULL!		I never purchase digital games	$0	#NULL!	#NULL!	#NULL!	#NULL!	#NULL!		#NULL!	#NULL!	#NULL!			Never	Sometimes	About half the time	Most of the time	About half the time	About half the time	#NULL!		#NULL!	#NULL!	#NULL!	#NULL!
2020-10-11 16:23:12	2020-10-11 16:29:01	Less than once a month	less than one hour	#NULL!	free download via a mobile phone or tablet app store	#NULL!	#NULL!	#NULL!	#NULL!	#NULL!	#NULL!	#NULL!	#NULL!	#NULL!	Personal computer/laptop	#NULL!	#NULL!	#NULL!	#NULL!	mobile phone/tablet	#NULL!	#NULL!	#NULL!		I never purchase digital games	$0	#NULL!	#NULL!	#NULL!	#NULL!	#NULL!		#NULL!	#NULL!	#NULL!			Never	Never	Never	Sometimes	About half the time	Never	#NULL!		#NULL!	#NULL!	#NULL!	#NULL!
2020-10-12 08:47:37	2020-10-12 08:52:39	Less than once a month	less than one hour	#NULL!	free download via a mobile phone or tablet app store	#NULL!	#NULL!	#NULL!	#NULL!	#NULL!	#NULL!	#NULL!	#NULL!	#NULL!	Personal computer/laptop	#NULL!	#NULL!	#NULL!	#NULL!	#NULL!	#NULL!	#NULL!	#NULL!		I never purchase digital games	$0	#NULL!	#NULL!	#NULL!	#NULL!	#NULL!		#NULL!	#NULL!	#NULL!			Never	Sometimes	Most of the time	Always	About half the time	About half the time	#NULL!		#NULL!	#NULL!	#NULL!	#NULL!
2020-10-14 07:57:46	2020-10-14 08:06:10	Less than once a month	less than one hour	#NULL!	free download via a mobile phone or tablet app store	#NULL!	#NULL!	#NULL!	#NULL!	#NULL!	#NULL!	#NULL!	#NULL!	#NULL!	#NULL!	#NULL!	#NULL!	#NULL!	#NULL!	#NULL!	#NULL!	#NULL!	other	phone	I never purchase digital games	$0	#NULL!	#NULL!	#NULL!	#NULL!	#NULL!		#NULL!	#NULL!	#NULL!			Never	Always	Sometimes	Most of the time	Most of the time	Most of the time	#NULL!		#NULL!	#NULL!	#NULL!	#NULL!
2020-12-21 04:44:43	2020-12-21 04:52:37	Less than once a month	less than one hour	#NULL!	#NULL!	#NULL!	#NULL!	#NULL!	#NULL!	#NULL!	#NULL!	sharing (with friends and family)	#NULL!	#NULL!	Personal computer/laptop	#NULL!	#NULL!	#NULL!	#NULL!	mobile phone/tablet	#NULL!	#NULL!	#NULL!		I never purchase digital games	$0	#NULL!	#NULL!	#NULL!	#NULL!	#NULL!		#NULL!	#NULL!	#NULL!			Never	Never	Sometimes	Sometimes	Never	Never	Never		#NULL!	#NULL!	#NULL!	#NULL!
2020-11-04 06:11:52	2020-11-04 06:22:39	2-3 times a week	1 -3 hours	#NULL!	free download via a mobile phone or tablet app store	#NULL!	#NULL!	#NULL!	#NULL!	#NULL!	#NULL!	#NULL!	#NULL!	#NULL!	#NULL!	#NULL!	#NULL!	#NULL!	#NULL!	mobile phone/tablet	#NULL!	#NULL!	#NULL!		I never purchase digital games	$0	#NULL!	#NULL!	#NULL!	#NULL!	#NULL!		#NULL!	#NULL!	#NULL!			Never	Never	Never	About half the time	Never	Most of the time	#NULL!		#NULL!	#NULL!	#NULL!	#NULL!
2020-12-21 04:51:37	2020-12-21 05:01:02	Daily	1 -3 hours	#NULL!	free download via a mobile phone or tablet app store	#NULL!	#NULL!	#NULL!	#NULL!	#NULL!	#NULL!	#NULL!	#NULL!	#NULL!	#NULL!	#NULL!	#NULL!	#NULL!	#NULL!	mobile phone/tablet	#NULL!	#NULL!	#NULL!		I never purchase digital games	$0	#NULL!	#NULL!	#NULL!	#NULL!	#NULL!		#NULL!	#NULL!	#NULL!			Never	Sometimes	Sometimes	Sometimes	Never	Never	Sometimes		#NULL!	#NULL!	#NULL!	#NULL!
2020-09-29 17:28:59	2020-09-29 17:39:41	2-3 times a week	1 -3 hours	#NULL!	#NULL!	#NULL!	#NULL!	#NULL!	#NULL!	#NULL!	#NULL!	#NULL!	peer to peer sharing/torrenting sites	#NULL!	Personal computer/laptop	#NULL!	#NULL!	#NULL!	#NULL!	#NULL!	#NULL!	#NULL!	#NULL!		I never purchase digital games	$0	#NULL!	#NULL!	#NULL!	#NULL!	#NULL!		#NULL!	#NULL!	#NULL!			Never	Never	Never	Never	Never	Never	Always	Past experience	#NULL!	#NULL!	#NULL!	#NULL!
2020-11-08 04:38:32	2020-11-08 04:43:04	Once a week	1 -3 hours	#NULL!	free download via a mobile phone or tablet app store	#NULL!	#NULL!	#NULL!	#NULL!	#NULL!	#NULL!	#NULL!	#NULL!	#NULL!	#NULL!	#NULL!	#NULL!	#NULL!	#NULL!	mobile phone/tablet	#NULL!	#NULL!	#NULL!		I never purchase digital games	$0	#NULL!	#NULL!	#NULL!	#NULL!	#NULL!		#NULL!	#NULL!	#NULL!			Never	Sometimes	Sometimes	Sometimes	Never	Never	#NULL!		#NULL!	#NULL!	#NULL!	#NULL!
2020-10-19 05:24:03	2020-10-19 05:37:21	2-3 times a week	1 -3 hours	#NULL!	#NULL!	#NULL!	#NULL!	#NULL!	#NULL!	#NULL!	free digital download (such as Steam, Itch, PlayStation Network, etc., to a PC or console)	#NULL!	#NULL!	#NULL!	Personal computer/laptop	#NULL!	#NULL!	#NULL!	#NULL!	#NULL!	#NULL!	#NULL!	#NULL!		I never purchase digital games	$0	#NULL!	#NULL!	#NULL!	#NULL!	#NULL!		#NULL!	#NULL!	#NULL!			Never	About half the time	Never	Never	Never	Never	Always	Content Scale, & Time Period fo game	#NULL!	#NULL!	#NULL!	#NULL!
2020-10-10 10:14:08	2020-10-10 10:20:49	Less than once a month	1 -3 hours	#NULL!	#NULL!	#NULL!	#NULL!	#NULL!	#NULL!	#NULL!	#NULL!	sharing (with friends and family)	#NULL!	#NULL!	Personal computer/laptop	Playstation	#NULL!	#NULL!	#NULL!	#NULL!	#NULL!	#NULL!	#NULL!		I never purchase digital games	$0	#NULL!	#NULL!	#NULL!	#NULL!	#NULL!		#NULL!	#NULL!	#NULL!			Never	Most of the time	Most of the time	Most of the time	Sometimes	Sometimes	#NULL!		#NULL!	#NULL!	#NULL!	#NULL!
2020-10-11 11:51:08	2020-10-11 11:56:39	Daily	3-6 hours	#NULL!	free download via a mobile phone or tablet app store	#NULL!	#NULL!	#NULL!	#NULL!	#NULL!	free digital download (such as Steam, Itch, PlayStation Network, etc., to a PC or console)	#NULL!	#NULL!	#NULL!	Personal computer/laptop	#NULL!	#NULL!	#NULL!	#NULL!	mobile phone/tablet	#NULL!	#NULL!	#NULL!		I never purchase digital games	$0	#NULL!	#NULL!	#NULL!	#NULL!	#NULL!		#NULL!	#NULL!	#NULL!			Never	Most of the time	Never	Always	About half the time	Never	#NULL!		#NULL!	#NULL!	#NULL!	#NULL!
2020-09-23 03:18:26	2020-09-23 18:03:33	Daily	3-6 hours	#NULL!	free download via a mobile phone or tablet app store	#NULL!	#NULL!	#NULL!	#NULL!	#NULL!	#NULL!	#NULL!	#NULL!	#NULL!	#NULL!	#NULL!	#NULL!	#NULL!	#NULL!	mobile phone/tablet	#NULL!	#NULL!	#NULL!		I never purchase digital games	$0	#NULL!	#NULL!	#NULL!	#NULL!	#NULL!		#NULL!	#NULL!	#NULL!			Never	Sometimes	Never	Sometimes	About half the time	About half the time	Never		#NULL!	#NULL!	#NULL!	#NULL!
2020-10-18 20:39:08	2020-10-18 20:45:47	Daily	3-6 hours	#NULL!	free download via a mobile phone or tablet app store	#NULL!	#NULL!	#NULL!	#NULL!	#NULL!	#NULL!	#NULL!	#NULL!	#NULL!	Personal computer/laptop	#NULL!	#NULL!	#NULL!	#NULL!	mobile phone/tablet	#NULL!	#NULL!	#NULL!		I never purchase digital games	$0	#NULL!	#NULL!	#NULL!	#NULL!	#NULL!		#NULL!	#NULL!	#NULL!			About half the time	Sometimes	Sometimes	Sometimes	Never	Sometimes	#NULL!		#NULL!	#NULL!	#NULL!	#NULL!
2020-11-04 05:56:30	2020-11-04 06:09:35	Daily	3-6 hours	#NULL!	free download via a mobile phone or tablet app store	#NULL!	#NULL!	#NULL!	#NULL!	#NULL!	#NULL!	#NULL!	#NULL!	#NULL!	Personal computer/laptop	#NULL!	#NULL!	#NULL!	#NULL!	mobile phone/tablet	#NULL!	#NULL!	#NULL!		I never purchase digital games	$0	#NULL!	#NULL!	#NULL!	#NULL!	#NULL!		#NULL!	#NULL!	#NULL!			Never	Sometimes	Sometimes	Sometimes	Sometimes	Never	#NULL!		#NULL!	#NULL!	#NULL!	#NULL!
2020-10-10 03:47:49	2020-10-10 03:57:54	Daily	7-10 hours	#NULL!	free download via a mobile phone or tablet app store	#NULL!	#NULL!	#NULL!	#NULL!	#NULL!	free digital download (such as Steam, Itch, PlayStation Network, etc., to a PC or console)	#NULL!	peer to peer sharing/torrenting sites	#NULL!	Personal computer/laptop	#NULL!	#NULL!	#NULL!	#NULL!	mobile phone/tablet	#NULL!	Playstation PSP	#NULL!		I never purchase digital games	$0	#NULL!	#NULL!	#NULL!	#NULL!	#NULL!		#NULL!	#NULL!	#NULL!			Never	Sometimes	Sometimes	Sometimes	About half the time	About half the time	#NULL!		#NULL!	#NULL!	#NULL!	#NULL!
2020-10-12 00:13:57	2020-10-12 00:30:14	2-3 times a week	7-10 hours	#NULL!	free download via a mobile phone or tablet app store	#NULL!	#NULL!	purchase hard copy from an online retail outlet (a website)	#NULL!	#NULL!	free digital download (such as Steam, Itch, PlayStation Network, etc., to a PC or console)	#NULL!	#NULL!	#NULL!	Personal computer/laptop	#NULL!	#NULL!	#NULL!	Nintendo Switch	mobile phone/tablet	Nintendo DS	#NULL!	#NULL!		I never purchase digital games	$0	#NULL!	#NULL!	#NULL!	#NULL!	#NULL!		#NULL!	#NULL!	#NULL!			Never	Always	Most of the time	Always	About half the time	About half the time	#NULL!		#NULL!	#NULL!	#NULL!	#NULL!
2020-09-29 06:57:19	2020-09-29 07:02:03	Daily	7-10 hours	#NULL!	free download via a mobile phone or tablet app store	#NULL!	#NULL!	#NULL!	#NULL!	#NULL!	#NULL!	sharing (with friends and family)	#NULL!	#NULL!	Personal computer/laptop	#NULL!	#NULL!	#NULL!	#NULL!	mobile phone/tablet	#NULL!	#NULL!	#NULL!		I never purchase digital games	$0	#NULL!	#NULL!	#NULL!	#NULL!	#NULL!		#NULL!	#NULL!	#NULL!			Most of the time	Most of the time	Most of the time	Most of the time	Sometimes	Sometimes	Sometimes		#NULL!	#NULL!	#NULL!	#NULL!
2020-11-04 20:42:32	2020-11-04 20:47:48	Less than once a month	less than one hour	#NULL!	free download via a mobile phone or tablet app store	#NULL!	#NULL!	#NULL!	#NULL!	#NULL!	#NULL!	#NULL!	#NULL!	#NULL!	#NULL!	#NULL!	#NULL!	Nintendo Wii	#NULL!	mobile phone/tablet	#NULL!	#NULL!	#NULL!		I purchase for others only	$0	#NULL!	#NULL!	#NULL!	#NULL!	#NULL!		Never	Always	#NULL!		Has to be child appropriate for my kids (age 7 and 10)	Most of the time	Sometimes	Sometimes	About half the time	Sometimes	Sometimes	#NULL!		#NULL!	#NULL!	#NULL!	#NULL!
2020-11-05 03:18:50	2020-11-05 03:25:58	Less than once a month	less than one hour	#NULL!	free download via a mobile phone or tablet app store	#NULL!	#NULL!	#NULL!	#NULL!	#NULL!	#NULL!	#NULL!	#NULL!	#NULL!	#NULL!	#NULL!	#NULL!	#NULL!	#NULL!	mobile phone/tablet	#NULL!	#NULL!	#NULL!		I purchase for others only	$0	#NULL!	#NULL!	#NULL!	#NULL!	#NULL!		Always	Always	Always		I think we are becoming desensitised with increased exposure to things such as violence or sexual innuendo	Always	Always	Most of the time	Always	Sometimes	Sometimes	Never		#NULL!	#NULL!	#NULL!	#NULL!
2020-12-22 18:27:57	2020-12-22 18:46:27	Less than once a month	3-6 hours	#NULL!	free download via a mobile phone or tablet app store	#NULL!	#NULL!	#NULL!	#NULL!	#NULL!	#NULL!	#NULL!	#NULL!	#NULL!	#NULL!	#NULL!	#NULL!	#NULL!	#NULL!	mobile phone/tablet	#NULL!	#NULL!	#NULL!		I purchase for others only	$0	#NULL!	#NULL!	#NULL!	#NULL!	#NULL!		Always	Always	Always	Adult child		Always	Always	Sometimes	Sometimes	Sometimes	Sometimes	#NULL!		#NULL!	#NULL!	#NULL!	#NULL!
2020-09-28 19:23:06	2020-09-28 19:49:02	Once a week	less than one hour	#NULL!	free download via a mobile phone or tablet app store	#NULL!	#NULL!	#NULL!	#NULL!	#NULL!	#NULL!	sharing (with friends and family)	#NULL!	#NULL!	#NULL!	Playstation	#NULL!	#NULL!	#NULL!	mobile phone/tablet	#NULL!	#NULL!	#NULL!		I purchase for others only	$50-$99	#NULL!	#NULL!	#NULL!	#NULL!	#NULL!		Never	#NULL!	#NULL!		Mostly irrelevant for adults; more a guideline than a warning.	Never	Sometimes	Sometimes	Sometimes	Never	Never	#NULL!		#NULL!	#NULL!	#NULL!	#NULL!
2020-10-19 19:19:55	2020-10-19 19:42:29	2-3 times a week	1 -3 hours	#NULL!	free download via a mobile phone or tablet app store	#NULL!	#NULL!	#NULL!	#NULL!	#NULL!	#NULL!	#NULL!	#NULL!	#NULL!	#NULL!	#NULL!	#NULL!	#NULL!	#NULL!	mobile phone/tablet	#NULL!	#NULL!	#NULL!		I purchase for others only	$50-$99	#NULL!	#NULL!	#NULL!	#NULL!	#NULL!		Always	Always	#NULL!		I find that people of an older age generally enjoy more graphic/explicit games. So for my friends, I will consider a game that is targeted more towards their age group as I associate G/PG-rated games as having a simple/repetitive nature. For those under 16 - I also think it's important to consider the rating as I know I wouldn't want my child of such an age to be exposed to content that is presen…	About half the time	Sometimes	Most of the time	About half the time	Most of the time	Always	#NULL!		#NULL!	#NULL!	#NULL!	#NULL!
2020-09-23 17:03:57	2020-09-23 17:12:48	Monthly	less than one hour	#NULL!	#NULL!	#NULL!	#NULL!	#NULL!	#NULL!	purchase digital download (such as Steam, Itch, PlayStation Network, etc., to a PC or console)	#NULL!	#NULL!	#NULL!	#NULL!	#NULL!	#NULL!	Xbox	#NULL!	#NULL!	#NULL!	#NULL!	#NULL!	#NULL!		I purchase for others only	$100-$199	#NULL!	#NULL!	#NULL!	#NULL!	#NULL!		Never	Always	#NULL!		Aware of violence and inappropriate	Always	About half the time	Never	Sometimes	Never	Never	#NULL!		#NULL!	#NULL!	#NULL!	#NULL!
2020-10-01 16:06:15	2020-10-01 16:20:42	Daily	1 -3 hours	#NULL!	free download via a mobile phone or tablet app store	purchase hard copy from a bricks-and-mortar retail outlet	#NULL!	#NULL!	#NULL!	purchase digital download (such as Steam, Itch, PlayStation Network, etc., to a PC or console)	free digital download (such as Steam, Itch, PlayStation Network, etc., to a PC or console)	#NULL!	#NULL!	#NULL!	#NULL!	Playstation	#NULL!	#NULL!	#NULL!	mobile phone/tablet	#NULL!	#NULL!	#NULL!		I purchase for others only	$100-$199	#NULL!	#NULL!	#NULL!	#NULL!	#NULL!		Never	Always	Always		Important for children so I don’t choose something too violent or graphic content	Never	Sometimes	Never	Sometimes	About half the time	Most of the time	Never		#NULL!	#NULL!	#NULL!	#NULL!
2020-12-21 04:21:33	2020-12-21 04:36:54	Less than once a month	less than one hour	#NULL!	free download via a mobile phone or tablet app store	#NULL!	#NULL!	#NULL!	#NULL!	#NULL!	#NULL!	#NULL!	#NULL!	#NULL!	#NULL!	#NULL!	#NULL!	#NULL!	#NULL!	mobile phone/tablet	#NULL!	#NULL!	#NULL!		I purchase for others only	$200-$499	#NULL!	#NULL!	#NULL!	#NULL!	#NULL!		Never	Always	#NULL!		I don’t believe under 18’ s should be exposed to some content eg violence,blood,language	Most of the time	Never	Never	Always	Never	Never	#NULL!		#NULL!	#NULL!	#NULL!	#NULL!
2020-10-13 13:04:12	2020-10-13 13:11:09	2-3 times a week	less than one hour	purchase via a mobile phone or tablet app store	#NULL!	#NULL!	#NULL!	#NULL!	#NULL!	#NULL!	#NULL!	#NULL!	#NULL!	#NULL!	#NULL!	#NULL!	#NULL!	#NULL!	#NULL!	mobile phone/tablet	#NULL!	#NULL!	#NULL!		I purchase for others only	$500-$999	#NULL!	#NULL!	#NULL!	#NULL!	#NULL!		Never	Always	#NULL!		Important	Never	Never	Sometimes	Most of the time	Never	Never	#NULL!		#NULL!	#NULL!	#NULL!	#NULL!
2020-10-09 08:41:11	2020-10-09 08:47:53	Monthly	less than one hour	#NULL!	free download via a mobile phone or tablet app store	#NULL!	#NULL!	#NULL!	#NULL!	#NULL!	#NULL!	#NULL!	#NULL!	#NULL!	#NULL!	#NULL!	#NULL!	#NULL!	#NULL!	mobile phone/tablet	#NULL!	#NULL!	#NULL!		I purchase for myself only	$0	Never	#NULL!	#NULL!	#NULL!	#NULL!		#NULL!	#NULL!	#NULL!		I’m over 18. I don’t care about ratings as long as the game interests me	Never	Sometimes	Sometimes	Sometimes	Sometimes	Sometimes	Never		Strongly agree	Somewhat disagree	Somewhat disagree	Strongly disagree
2020-09-24 05:22:34	2020-09-24 05:42:10	Less than once a month	less than one hour	#NULL!	#NULL!	purchase hard copy from a bricks-and-mortar retail outlet	#NULL!	#NULL!	#NULL!	purchase digital download (such as Steam, Itch, PlayStation Network, etc., to a PC or console)	#NULL!	#NULL!	#NULL!	#NULL!	#NULL!	Playstation	Xbox	#NULL!	#NULL!	#NULL!	#NULL!	#NULL!	#NULL!		I purchase for myself only	$0	Sometimes	#NULL!	#NULL!	#NULL!	#NULL!		#NULL!	#NULL!	#NULL!		I don't particularly enjoy games with certain themes, so I use severe ratings to avoid those. But usually it doesn't really matter what the rating system is.	Sometimes	Most of the time	Never	About half the time	Never	Most of the time	#NULL!		Neither agree nor disagree	Somewhat disagree	Strongly disagree	Strongly disagree
2020-10-12 01:21:18	2020-10-12 01:29:45	Less than once a month	less than one hour	#NULL!	free download via a mobile phone or tablet app store	purchase hard copy from a bricks-and-mortar retail outlet	#NULL!	#NULL!	#NULL!	#NULL!	#NULL!	#NULL!	#NULL!	#NULL!	#NULL!	Playstation	Xbox	#NULL!	#NULL!	mobile phone/tablet	#NULL!	#NULL!	#NULL!		I purchase for both myself and others	$0	#NULL!	#NULL!	#NULL!	Always	#NULL!		#NULL!	#NULL!	#NULL!		I only look at classifications when buying/looking for a gift for a child.	Never	Never	Sometimes	Most of the time	Sometimes	Never	#NULL!		Strongly agree	Strongly disagree	Strongly disagree	Strongly disagree
2020-10-09 06:40:48	2020-10-09 06:57:23	Monthly	1 -3 hours	#NULL!	free download via a mobile phone or tablet app store	#NULL!	#NULL!	#NULL!	purchase a digital copy from an online retail outlet (a website)	purchase digital download (such as Steam, Itch, PlayStation Network, etc., to a PC or console)	#NULL!	#NULL!	#NULL!	#NULL!	Personal computer/laptop	#NULL!	#NULL!	#NULL!	#NULL!	#NULL!	#NULL!	#NULL!	#NULL!		I purchase for myself only	$0	Never	#NULL!	#NULL!	#NULL!	#NULL!		#NULL!	#NULL!	#NULL!		I am an adult so I dont care what the classification is	Never	Never	Never	Most of the time	Sometimes	Sometimes	#NULL!		Strongly agree	Somewhat agree	Somewhat disagree	Strongly disagree
2020-10-11 17:29:06	2020-10-11 18:12:26	Daily	1 -3 hours	#NULL!	free download via a mobile phone or tablet app store	purchase hard copy from a bricks-and-mortar retail outlet	#NULL!	#NULL!	#NULL!	#NULL!	#NULL!	#NULL!	#NULL!	#NULL!	Personal computer/laptop	#NULL!	#NULL!	#NULL!	#NULL!	#NULL!	#NULL!	#NULL!	#NULL!		I purchase for myself only	$0	Never	#NULL!	#NULL!	#NULL!	#NULL!		#NULL!	#NULL!	#NULL!		I dont play anything that has a classification	Never	Never	Never	Never	Sometimes	Sometimes	Always	something that looks interesting to me	Somewhat agree	Strongly agree	Somewhat agree	Strongly disagree
2020-10-10 07:36:55	2020-10-10 07:42:59	Once a week	less than one hour	purchase via a mobile phone or tablet app store	free download via a mobile phone or tablet app store	#NULL!	#NULL!	#NULL!	#NULL!	purchase digital download (such as Steam, Itch, PlayStation Network, etc., to a PC or console)	free digital download (such as Steam, Itch, PlayStation Network, etc., to a PC or console)	#NULL!	#NULL!	#NULL!	#NULL!	Playstation	#NULL!	#NULL!	#NULL!	mobile phone/tablet	#NULL!	#NULL!	#NULL!		I purchase for myself only	$50-$99	Never	#NULL!	#NULL!	#NULL!	#NULL!		#NULL!	#NULL!	#NULL!		Kids play shooters, why bother trying to stop them	Never	Always	Sometimes	Sometimes	Never	Never	Never		Neither agree nor disagree	Strongly disagree	Strongly disagree	Strongly disagree
2020-10-09 04:06:26	2020-10-09 04:17:04	2-3 times a week	1 -3 hours	#NULL!	#NULL!	#NULL!	#NULL!	#NULL!	#NULL!	purchase digital download (such as Steam, Itch, PlayStation Network, etc., to a PC or console)	#NULL!	sharing (with friends and family)	#NULL!	#NULL!	Personal computer/laptop	#NULL!	#NULL!	#NULL!	#NULL!	#NULL!	#NULL!	#NULL!	#NULL!		I purchase for myself only	$50-$99	Never	#NULL!	#NULL!	#NULL!	#NULL!		#NULL!	#NULL!	#NULL!		I pretty much only play games that I know are good and I don't really care about rating.	Never	Sometimes	Never	Always	Sometimes	Sometimes	Never		Strongly agree	Neither agree nor disagree	Strongly disagree	Strongly disagree
2020-10-10 00:00:29	2020-10-10 00:21:22	Monthly	1 -3 hours	#NULL!	free download via a mobile phone or tablet app store	#NULL!	#NULL!	#NULL!	#NULL!	purchase digital download (such as Steam, Itch, PlayStation Network, etc., to a PC or console)	free digital download (such as Steam, Itch, PlayStation Network, etc., to a PC or console)	sharing (with friends and family)	peer to peer sharing/torrenting sites	#NULL!	Personal computer/laptop	Playstation	#NULL!	#NULL!	#NULL!	mobile phone/tablet	#NULL!	#NULL!	#NULL!		I purchase for both myself and others	$50-$99	#NULL!	Never	Sometimes	More than half the time	#NULL!		#NULL!	#NULL!	#NULL!		I generally play First Person Shooters or Third-person perspective games. I have been doing it since way below the age recommendation of 18+. I do realise now though is that it is important to discourage people to play games not meant for their age. It can negatively harm their sense of attitude and interaction with people.	Never	Always	About half the time	Most of the time	Sometimes	About half the time	#NULL!		Strongly agree	Neither agree nor disagree	Somewhat disagree	Neither agree nor disagree
2020-11-17 12:49:25	2020-11-17 13:31:03	Once a week	1 -3 hours	purchase via a mobile phone or tablet app store	#NULL!	#NULL!	#NULL!	#NULL!	#NULL!	purchase digital download (such as Steam, Itch, PlayStation Network, etc., to a PC or console)	#NULL!	#NULL!	#NULL!	#NULL!	#NULL!	#NULL!	Xbox	#NULL!	Nintendo Switch	mobile phone/tablet	#NULL!	#NULL!	#NULL!		I purchase for myself only	$50-$99	About half the time	#NULL!	#NULL!	#NULL!	#NULL!		#NULL!	#NULL!	#NULL!		If R or MA, I might try and analyse theme to determine if this game is right for me, (e.g. if the violence is gratuitous or not).	About half the time	Most of the time	Most of the time	Sometimes	Sometimes	About half the time	#NULL!		Somewhat agree	Somewhat disagree	Somewhat disagree	Somewhat disagree
2020-10-11 19:19:12	2020-10-11 19:44:26	2-3 times a week	3-6 hours	#NULL!	#NULL!	#NULL!	#NULL!	#NULL!	#NULL!	purchase digital download (such as Steam, Itch, PlayStation Network, etc., to a PC or console)	free digital download (such as Steam, Itch, PlayStation Network, etc., to a PC or console)	#NULL!	#NULL!	#NULL!	Personal computer/laptop	#NULL!	#NULL!	#NULL!	#NULL!	#NULL!	#NULL!	#NULL!	#NULL!		I purchase for myself only	$50-$99	Sometimes	#NULL!	#NULL!	#NULL!	#NULL!		#NULL!	#NULL!	#NULL!		It's a very general guideline so you know what you might get when purchasing the game, but due to the limited time used to classify a game, some things can be missed. It is more used to avoid certian topics, if the buyer doesn't want to interact with them.	Never	Most of the time	Never	About half the time	Never	Most of the time	#NULL!		Strongly agree	Neither agree nor disagree	Neither agree nor disagree	Strongly disagree
2020-09-23 04:37:56	2020-09-23 04:49:38	Daily	3-6 hours	#NULL!	free download via a mobile phone or tablet app store	#NULL!	#NULL!	#NULL!	#NULL!	#NULL!	#NULL!	#NULL!	#NULL!	#NULL!	#NULL!	#NULL!	#NULL!	#NULL!	#NULL!	mobile phone/tablet	#NULL!	#NULL!	#NULL!		I purchase for both myself and others	$50-$99	#NULL!	About half the time	About half the time	Always	#NULL!		#NULL!	#NULL!	#NULL!			About half the time	About half the time	Never	Most of the time	Most of the time	Most of the time	Never		Strongly agree	Strongly agree	Somewhat agree	Somewhat disagree
2020-10-14 05:34:32	2020-10-14 05:54:49	Daily	3-6 hours	#NULL!	#NULL!	#NULL!	#NULL!	#NULL!	purchase a digital copy from an online retail outlet (a website)	#NULL!	#NULL!	#NULL!	#NULL!	#NULL!	Personal computer/laptop	#NULL!	#NULL!	#NULL!	#NULL!	mobile phone/tablet	#NULL!	#NULL!	#NULL!		I purchase for myself only	$50-$99	Never	#NULL!	#NULL!	#NULL!	#NULL!		#NULL!	#NULL!	#NULL!		I generally don't play the sorts of games where classification systems would be an issue.	Never	Always	Never	About half the time	Sometimes	Sometimes	#NULL!		Strongly agree	Neither agree nor disagree	Somewhat disagree	Strongly disagree
2020-10-14 05:02:49	2020-10-14 05:21:51	Daily	7-10 hours	purchase via a mobile phone or tablet app store	free download via a mobile phone or tablet app store	#NULL!	#NULL!	#NULL!	#NULL!	purchase digital download (such as Steam, Itch, PlayStation Network, etc., to a PC or console)	free digital download (such as Steam, Itch, PlayStation Network, etc., to a PC or console)	#NULL!	#NULL!	#NULL!	#NULL!	#NULL!	#NULL!	#NULL!	Nintendo Switch	#NULL!	#NULL!	#NULL!	#NULL!		I purchase for myself only	$50-$99	Never	#NULL!	#NULL!	#NULL!	#NULL!		#NULL!	#NULL!	#NULL!		Only relevant if children playing	Never	Always	Most of the time	Most of the time	Most of the time	Most of the time	Most of the time	Type of game	Somewhat agree	Strongly agree	Somewhat disagree	Strongly disagree
2020-10-14 06:44:55	2020-10-14 07:04:09	Daily	11-15 hours	#NULL!	#NULL!	#NULL!	#NULL!	#NULL!	#NULL!	purchase digital download (such as Steam, Itch, PlayStation Network, etc., to a PC or console)	free digital download (such as Steam, Itch, PlayStation Network, etc., to a PC or console)	#NULL!	peer to peer sharing/torrenting sites	#NULL!	Personal computer/laptop	#NULL!	#NULL!	#NULL!	Nintendo Switch	#NULL!	#NULL!	#NULL!	#NULL!		I purchase for both myself and others	$50-$99	#NULL!	Never	Sometimes	More than half the time	Sometimes		#NULL!	#NULL!	#NULL!		Good for parents to know what is appropriate for their kids. I don't usually pay attention to it because I go off of recommendations and reviews.	Never	About half the time	About half the time	Most of the time	Never	Sometimes	Never		Somewhat agree	Neither agree nor disagree	Strongly disagree	Strongly disagree
2020-10-25 17:02:02	2020-10-25 17:17:47	Daily	16-20 hours	#NULL!	#NULL!	#NULL!	#NULL!	purchase hard copy from an online retail outlet (a website)	#NULL!	purchase digital download (such as Steam, Itch, PlayStation Network, etc., to a PC or console)	#NULL!	#NULL!	#NULL!	#NULL!	Personal computer/laptop	#NULL!	#NULL!	#NULL!	Nintendo Switch	mobile phone/tablet	Nintendo DS	#NULL!	#NULL!		I purchase for myself only	$50-$99	Never	#NULL!	#NULL!	#NULL!	#NULL!		#NULL!	#NULL!	#NULL!		I don't care, I know what the game is about, I am an adult	Never	About half the time	Sometimes	About half the time	Sometimes	About half the time	#NULL!		Strongly agree	Somewhat agree	Strongly disagree	Strongly disagree
2020-09-24 00:32:46	2020-09-24 01:31:52	Monthly	less than one hour	#NULL!	#NULL!	#NULL!	#NULL!	#NULL!	#NULL!	purchase digital download (such as Steam, Itch, PlayStation Network, etc., to a PC or console)	#NULL!	#NULL!	#NULL!	#NULL!	Personal computer/laptop	#NULL!	#NULL!	#NULL!	#NULL!	#NULL!	#NULL!	#NULL!	#NULL!		I purchase for myself only	$100-$199	Never	#NULL!	#NULL!	#NULL!	#NULL!		#NULL!	#NULL!	#NULL!		I've never really thought about it. If I were purchasing for a child it may have an impact but when purchasing for myself I've never checked a classification.	Never	Sometimes	Sometimes	About half the time	Sometimes	Most of the time	#NULL!		Somewhat agree	Somewhat disagree	Strongly disagree	Strongly disagree
2020-10-09 01:46:51	2020-10-09 02:00:07	2-3 times a week	1 -3 hours	#NULL!	free download via a mobile phone or tablet app store	purchase hard copy from a bricks-and-mortar retail outlet	#NULL!	#NULL!	#NULL!	purchase digital download (such as Steam, Itch, PlayStation Network, etc., to a PC or console)	free digital download (such as Steam, Itch, PlayStation Network, etc., to a PC or console)	#NULL!	#NULL!	#NULL!	Personal computer/laptop	Playstation	#NULL!	#NULL!	Nintendo Switch	mobile phone/tablet	#NULL!	#NULL!	#NULL!		I purchase for myself only	$100-$199	Sometimes	#NULL!	#NULL!	#NULL!	#NULL!		#NULL!	#NULL!	#NULL!		Don't tend to look at them too much as I am over 18 but it can give insights into the game which is good	Sometimes	Most of the time	Sometimes	Most of the time	Never	Most of the time	#NULL!		Somewhat agree	Somewhat disagree	Strongly disagree	Strongly disagree
2020-09-23 03:05:41	2020-09-23 03:17:27	2-3 times a week	1 -3 hours	purchase via a mobile phone or tablet app store	free download via a mobile phone or tablet app store	purchase hard copy from a bricks-and-mortar retail outlet	#NULL!	#NULL!	#NULL!	purchase digital download (such as Steam, Itch, PlayStation Network, etc., to a PC or console)	free digital download (such as Steam, Itch, PlayStation Network, etc., to a PC or console)	#NULL!	#NULL!	#NULL!	#NULL!	Playstation	#NULL!	#NULL!	#NULL!	mobile phone/tablet	#NULL!	#NULL!	#NULL!		I purchase for both myself and others	$100-$199	#NULL!	Never	Never	Always	Never	Parents	#NULL!	#NULL!	#NULL!		Very important for us when choosing appropriate game content for our child.	Always	Always	Never	Most of the time	Sometimes	Most of the time	#NULL!		Strongly agree	Somewhat agree	Strongly disagree	Strongly disagree
2020-10-11 00:05:33	2020-10-11 00:20:18	2-3 times a week	3-6 hours	#NULL!	free download via a mobile phone or tablet app store	purchase hard copy from a bricks-and-mortar retail outlet	#NULL!	#NULL!	purchase a digital copy from an online retail outlet (a website)	purchase digital download (such as Steam, Itch, PlayStation Network, etc., to a PC or console)	#NULL!	#NULL!	#NULL!	#NULL!	Personal computer/laptop	#NULL!	#NULL!	#NULL!	Nintendo Switch	mobile phone/tablet	#NULL!	#NULL!	#NULL!		I purchase for both myself and others	$100-$199	#NULL!	Sometimes	Sometimes	#NULL!	#NULL!		#NULL!	#NULL!	#NULL!		They're useful in deciding if it's the right game for me. I don't like to see a lot of violence or nudity in my games so it can be helpful that way.	Sometimes	Always	Sometimes	Sometimes	Sometimes	Sometimes	Never		Strongly agree	Somewhat agree	Neither agree nor disagree	Somewhat disagree
2020-09-30 21:11:32	2020-09-30 21:18:21	2-3 times a week	3-6 hours	purchase via a mobile phone or tablet app store	free download via a mobile phone or tablet app store	purchase hard copy from a bricks-and-mortar retail outlet	#NULL!	#NULL!	#NULL!	purchase digital download (such as Steam, Itch, PlayStation Network, etc., to a PC or console)	free digital download (such as Steam, Itch, PlayStation Network, etc., to a PC or console)	#NULL!	peer to peer sharing/torrenting sites	#NULL!	Personal computer/laptop	Playstation	#NULL!	#NULL!	#NULL!	mobile phone/tablet	#NULL!	#NULL!	#NULL!		I purchase for myself only	$100-$199	Never	#NULL!	#NULL!	#NULL!	#NULL!		#NULL!	#NULL!	#NULL!		I’m 22.	Never	About half the time	Most of the time	About half the time	About half the time	Most of the time	#NULL!		Strongly agree	Somewhat agree	Somewhat disagree	Strongly disagree
2020-11-04 00:17:56	2020-11-04 00:22:49	Once a week	3-6 hours	#NULL!	#NULL!	purchase hard copy from a bricks-and-mortar retail outlet	#NULL!	#NULL!	purchase a digital copy from an online retail outlet (a website)	purchase digital download (such as Steam, Itch, PlayStation Network, etc., to a PC or console)	free digital download (such as Steam, Itch, PlayStation Network, etc., to a PC or console)	sharing (with friends and family)	peer to peer sharing/torrenting sites	#NULL!	Personal computer/laptop	Playstation	#NULL!	#NULL!	#NULL!	#NULL!	#NULL!	#NULL!	#NULL!		I purchase for myself only	$100-$199	Never	#NULL!	#NULL!	#NULL!	#NULL!		#NULL!	#NULL!	#NULL!		As I’m over 18, I tend not to pay attention toward ratings	Sometimes	Most of the time	Most of the time	Most of the time	Never	About half the time	#NULL!		Somewhat agree	Somewhat agree	Somewhat disagree	Strongly disagree
2020-09-23 01:43:26	2020-09-23 02:04:31	Once a week	3-6 hours	#NULL!	#NULL!	purchase hard copy from a bricks-and-mortar retail outlet	#NULL!	#NULL!	purchase a digital copy from an online retail outlet (a website)	purchase digital download (such as Steam, Itch, PlayStation Network, etc., to a PC or console)	#NULL!	#NULL!	#NULL!	#NULL!	Personal computer/laptop	Playstation	#NULL!	#NULL!	#NULL!	#NULL!	#NULL!	#NULL!	#NULL!		I purchase for both myself and others	$100-$199	#NULL!	Never	Never	#NULL!	#NULL!		#NULL!	#NULL!	#NULL!		I am over the age of 18, and my friends who I would purchase or choose games for are also over the age of 18. Neither myself nor my friends mind the content in the games we play, whether it is mild sexual content, gore, violence or swearing - so the classifications don't play a factor.	Never	Sometimes	Sometimes	Sometimes	Never	Sometimes	#NULL!		Somewhat agree	Somewhat disagree	Somewhat disagree	Somewhat disagree
2020-10-09 21:26:52	2020-10-09 21:33:23	Monthly	3-6 hours	#NULL!	#NULL!	purchase hard copy from a bricks-and-mortar retail outlet	#NULL!	purchase hard copy from an online retail outlet (a website)	purchase a digital copy from an online retail outlet (a website)	purchase digital download (such as Steam, Itch, PlayStation Network, etc., to a PC or console)	free digital download (such as Steam, Itch, PlayStation Network, etc., to a PC or console)	sharing (with friends and family)	#NULL!	#NULL!	Personal computer/laptop	Playstation	#NULL!	#NULL!	#NULL!	#NULL!	#NULL!	#NULL!	#NULL!		I purchase for myself only	$100-$199	Never	#NULL!	#NULL!	#NULL!	#NULL!		#NULL!	#NULL!	#NULL!		No reason to	Never	Sometimes	Sometimes	Sometimes	Sometimes	About half the time	#NULL!		Somewhat agree	Somewhat disagree	Strongly disagree	Strongly disagree
2020-10-14 18:06:22	2020-10-14 18:23:42	Daily	3-6 hours	purchase via a mobile phone or tablet app store	free download via a mobile phone or tablet app store	#NULL!	#NULL!	#NULL!	#NULL!	purchase digital download (such as Steam, Itch, PlayStation Network, etc., to a PC or console)	free digital download (such as Steam, Itch, PlayStation Network, etc., to a PC or console)	#NULL!	#NULL!	#NULL!	Personal computer/laptop	#NULL!	#NULL!	#NULL!	#NULL!	mobile phone/tablet	#NULL!	#NULL!	#NULL!		I purchase for both myself and others	$100-$199	#NULL!	Never	#NULL!	#NULL!	Sometimes	Adult family members	#NULL!	#NULL!	#NULL!		Good as to an indication of what maybe in it but not terribly relevant for mature adults. Good to have for youngsters though!	Never	Sometimes	Never	Most of the time	Never	Sometimes	About half the time	Related games	Somewhat agree	Neither agree nor disagree	Neither agree nor disagree	Neither agree nor disagree
2020-09-29 02:25:04	2020-09-29 02:39:13	2-3 times a week	7-10 hours	#NULL!	#NULL!	#NULL!	#NULL!	#NULL!	#NULL!	purchase digital download (such as Steam, Itch, PlayStation Network, etc., to a PC or console)	#NULL!	#NULL!	#NULL!	#NULL!	Personal computer/laptop	#NULL!	#NULL!	#NULL!	Nintendo Switch	#NULL!	#NULL!	#NULL!	#NULL!		I purchase for myself only	$100-$199	Never	#NULL!	#NULL!	#NULL!	#NULL!		#NULL!	#NULL!	#NULL!		Im old enough to play every game so i dont care about it	Never	Sometimes	Most of the time	Sometimes	Most of the time	Always	#NULL!		Strongly agree	Somewhat disagree	Neither agree nor disagree	Strongly disagree
2020-11-06 20:11:30	2020-11-06 20:25:08	Daily	7-10 hours	#NULL!	free download via a mobile phone or tablet app store	#NULL!	#NULL!	#NULL!	purchase a digital copy from an online retail outlet (a website)	purchase digital download (such as Steam, Itch, PlayStation Network, etc., to a PC or console)	#NULL!	#NULL!	#NULL!	#NULL!	Personal computer/laptop	#NULL!	Xbox	#NULL!	#NULL!	mobile phone/tablet	#NULL!	#NULL!	#NULL!		I purchase for both myself and others	$100-$199	#NULL!	Never	Never	#NULL!	#NULL!		#NULL!	#NULL!	#NULL!		I don't really care about classifications. I play all types of games across all types of platforms I have with vastly varrying classifications.	Never	Never	Never	Sometimes	Never	Sometimes	Most of the time	Lets Plays of games on youtube	Strongly agree	Somewhat agree	Strongly disagree	Strongly disagree
2020-09-30 21:25:47	2020-09-30 21:37:02	Daily	7-10 hours	#NULL!	#NULL!	purchase hard copy from a bricks-and-mortar retail outlet	purchase digital copy from a bricks-and-mortar retail outlet	#NULL!	#NULL!	purchase digital download (such as Steam, Itch, PlayStation Network, etc., to a PC or console)	#NULL!	#NULL!	#NULL!	#NULL!	Personal computer/laptop	#NULL!	Xbox	#NULL!	#NULL!	#NULL!	#NULL!	#NULL!	#NULL!		I purchase for myself only	$100-$199	Never	#NULL!	#NULL!	#NULL!	#NULL!		#NULL!	#NULL!	#NULL!		Doesn't bother me as I play them all	Never	Sometimes	Sometimes	Most of the time	Most of the time	Most of the time	#NULL!		Somewhat agree	Strongly disagree	Strongly disagree	Strongly disagree
2020-10-14 07:25:32	2020-10-14 07:41:50	Daily	7-10 hours	purchase via a mobile phone or tablet app store	free download via a mobile phone or tablet app store	#NULL!	#NULL!	purchase hard copy from an online retail outlet (a website)	purchase a digital copy from an online retail outlet (a website)	purchase digital download (such as Steam, Itch, PlayStation Network, etc., to a PC or console)	free digital download (such as Steam, Itch, PlayStation Network, etc., to a PC or console)	#NULL!	#NULL!	#NULL!	Personal computer/laptop	#NULL!	#NULL!	#NULL!	#NULL!	mobile phone/tablet	#NULL!	#NULL!	other	In person	I purchase for myself only	$100-$199	Never	#NULL!	#NULL!	#NULL!	#NULL!		#NULL!	#NULL!	#NULL!		I look for games I want and don't care about the classification. Also because I don't like horror themes so most of the R rated games are already excluded.	Never	Sometimes	Never	Most of the time	Sometimes	Sometimes	#NULL!		Strongly agree	Strongly agree	Neither agree nor disagree	Somewhat disagree
2020-10-16 06:40:20	2020-10-16 06:48:39	2-3 times a week	7-10 hours	#NULL!	#NULL!	#NULL!	#NULL!	#NULL!	purchase a digital copy from an online retail outlet (a website)	#NULL!	#NULL!	#NULL!	#NULL!	#NULL!	Personal computer/laptop	#NULL!	#NULL!	#NULL!	#NULL!	#NULL!	#NULL!	#NULL!	#NULL!		I purchase for myself only	$100-$199	Never	#NULL!	#NULL!	#NULL!	#NULL!		#NULL!	#NULL!	#NULL!		Irrelevant. I am mature enough to make my own decisions.	Never	About half the time	Never	Never	Never	Sometimes	#NULL!		Neither agree nor disagree	Somewhat agree	Somewhat disagree	Strongly disagree
2020-10-09 02:09:26	2020-10-09 02:19:18	Daily	11-15 hours	#NULL!	#NULL!	#NULL!	#NULL!	#NULL!	purchase a digital copy from an online retail outlet (a website)	#NULL!	#NULL!	#NULL!	#NULL!	#NULL!	Personal computer/laptop	#NULL!	#NULL!	#NULL!	#NULL!	#NULL!	#NULL!	#NULL!	#NULL!		I purchase for both myself and others	$100-$199	#NULL!	Never	Never	Always	#NULL!		#NULL!	#NULL!	#NULL!		Children should have their childhoods protected. My partner and I are avid gamers so we don't mind a bit of gore or provocative material	Never	Always	Most of the time	About half the time	Sometimes	Sometimes	#NULL!		Somewhat agree	Neither agree nor disagree	Somewhat disagree	Somewhat disagree
2020-10-09 02:31:43	2020-10-09 02:47:07	Daily	11-15 hours	#NULL!	free download via a mobile phone or tablet app store	purchase hard copy from a bricks-and-mortar retail outlet	#NULL!	#NULL!	purchase a digital copy from an online retail outlet (a website)	purchase digital download (such as Steam, Itch, PlayStation Network, etc., to a PC or console)	free digital download (such as Steam, Itch, PlayStation Network, etc., to a PC or console)	sharing (with friends and family)	#NULL!	#NULL!	Personal computer/laptop	Playstation	Xbox	#NULL!	Nintendo Switch	mobile phone/tablet	#NULL!	#NULL!	#NULL!		I purchase for both myself and others	$100-$199	#NULL!	Never	Sometimes	#NULL!	#NULL!		#NULL!	#NULL!	#NULL!		I am an adult and I spend pretty much all my time with adults so I dont usually pay much attention to classifications any more.	Never	About half the time	Sometimes	About half the time	Sometimes	About half the time	Never		Somewhat agree	Somewhat disagree	Neither agree nor disagree	Somewhat disagree
2020-09-29 03:17:52	2020-09-29 03:24:13	Daily	11-15 hours	purchase via a mobile phone or tablet app store	#NULL!	purchase hard copy from a bricks-and-mortar retail outlet	#NULL!	#NULL!	#NULL!	purchase digital download (such as Steam, Itch, PlayStation Network, etc., to a PC or console)	free digital download (such as Steam, Itch, PlayStation Network, etc., to a PC or console)	#NULL!	#NULL!	#NULL!	Personal computer/laptop	#NULL!	#NULL!	#NULL!	Nintendo Switch	mobile phone/tablet	#NULL!	#NULL!	#NULL!		I purchase for both myself and others	$100-$199	#NULL!	Never	Never	#NULL!	#NULL!		#NULL!	#NULL!	#NULL!		I never notice or pay attention to the classification system.	Never	Sometimes	Never	About half the time	Sometimes	About half the time	#NULL!		Strongly agree	Neither agree nor disagree	Strongly disagree	Strongly disagree
2020-09-30 06:42:43	2020-09-30 06:56:01	Daily	11-15 hours	purchase via a mobile phone or tablet app store	free download via a mobile phone or tablet app store	#NULL!	#NULL!	#NULL!	#NULL!	purchase digital download (such as Steam, Itch, PlayStation Network, etc., to a PC or console)	free digital download (such as Steam, Itch, PlayStation Network, etc., to a PC or console)	#NULL!	#NULL!	#NULL!	#NULL!	#NULL!	#NULL!	#NULL!	#NULL!	mobile phone/tablet	#NULL!	#NULL!	#NULL!		I purchase for myself only	$100-$199	Always	#NULL!	#NULL!	#NULL!	#NULL!		#NULL!	#NULL!	#NULL!		There are a lot of games that are misogynist AF. Why would I flush money down the toilet for that?	Never	Always	Sometimes	About half the time	Never	Sometimes	#NULL!	I look for games made by the same creators	Strongly agree	Neither agree nor disagree	Strongly disagree	Strongly disagree
2020-11-03 22:14:15	2020-11-03 22:21:55	2-3 times a week	less than one hour	purchase via a mobile phone or tablet app store	free download via a mobile phone or tablet app store	#NULL!	#NULL!	#NULL!	#NULL!	purchase digital download (such as Steam, Itch, PlayStation Network, etc., to a PC or console)	free digital download (such as Steam, Itch, PlayStation Network, etc., to a PC or console)	#NULL!	#NULL!	#NULL!	Personal computer/laptop	Playstation	#NULL!	#NULL!	#NULL!	#NULL!	#NULL!	#NULL!	#NULL!		I purchase for myself only	$200-$499	Never	#NULL!	#NULL!	#NULL!	#NULL!		#NULL!	#NULL!	#NULL!		I would take note of them if recommending to a sensitive or young person.	Never	About half the time	Sometimes	Always	Never	Sometimes	#NULL!		Somewhat agree	Neither agree nor disagree	Somewhat disagree	Strongly disagree
2020-11-04 21:53:02	2020-11-04 22:01:59	Daily	less than one hour	#NULL!	free download via a mobile phone or tablet app store	#NULL!	purchase digital copy from a bricks-and-mortar retail outlet	#NULL!	#NULL!	#NULL!	#NULL!	#NULL!	#NULL!	#NULL!	#NULL!	#NULL!	Xbox	#NULL!	#NULL!	mobile phone/tablet	#NULL!	#NULL!	#NULL!		I purchase for myself only	$200-$499	Never	#NULL!	#NULL!	#NULL!	#NULL!		#NULL!	#NULL!	#NULL!		I’m an adult and can make good decisions about what I do or don’t purchase	Never	Never	Sometimes	About half the time	#NULL!	Sometimes	#NULL!		Strongly agree	Strongly agree	Somewhat disagree	Strongly disagree
2020-10-11 21:09:12	2020-10-11 21:16:47	Less than once a month	less than one hour	#NULL!	#NULL!	#NULL!	#NULL!	#NULL!	#NULL!	purchase digital download (such as Steam, Itch, PlayStation Network, etc., to a PC or console)	#NULL!	#NULL!	#NULL!	#NULL!	Personal computer/laptop	#NULL!	#NULL!	#NULL!	Nintendo Switch	#NULL!	#NULL!	#NULL!	#NULL!		I purchase for both myself and others	$200-$499	#NULL!	Never	Never	Always	#NULL!		#NULL!	#NULL!	#NULL!		I think these are valid, and should be taken more seriously.	Sometimes	Sometimes	Sometimes	About half the time	Never	Most of the time	#NULL!		Strongly agree	Neither agree nor disagree	Neither agree nor disagree	Somewhat disagree
2020-11-01 00:55:37	2020-11-01 01:10:57	2-3 times a week	1 -3 hours	purchase via a mobile phone or tablet app store	#NULL!	purchase hard copy from a bricks-and-mortar retail outlet	#NULL!	#NULL!	purchase a digital copy from an online retail outlet (a website)	purchase digital download (such as Steam, Itch, PlayStation Network, etc., to a PC or console)	#NULL!	#NULL!	#NULL!	#NULL!	Personal computer/laptop	#NULL!	Xbox	#NULL!	#NULL!	mobile phone/tablet	#NULL!	#NULL!	#NULL!		I purchase for myself only	$200-$499	Never	#NULL!	#NULL!	#NULL!	#NULL!		#NULL!	#NULL!	#NULL!		As an adult, R ratings for games do not deter me from purchasing.	Never	Most of the time	Sometimes	Sometimes	Sometimes	About half the time	Always	The subject matter / theme of the game	Strongly agree	Somewhat agree	Strongly disagree	Strongly disagree
2020-10-14 08:36:52	2020-10-14 08:47:32	Daily	3-6 hours	purchase via a mobile phone or tablet app store	free download via a mobile phone or tablet app store	purchase hard copy from a bricks-and-mortar retail outlet	#NULL!	#NULL!	purchase a digital copy from an online retail outlet (a website)	purchase digital download (such as Steam, Itch, PlayStation Network, etc., to a PC or console)	free digital download (such as Steam, Itch, PlayStation Network, etc., to a PC or console)	#NULL!	#NULL!	#NULL!	Personal computer/laptop	Playstation	#NULL!	#NULL!	#NULL!	#NULL!	#NULL!	#NULL!	#NULL!		I purchase for myself only	$200-$499	Never	#NULL!	#NULL!	#NULL!	#NULL!		#NULL!	#NULL!	#NULL!			Never	Always	Most of the time	Always	Sometimes	Sometimes	#NULL!		Somewhat agree	Strongly agree	Somewhat agree	Somewhat disagree
2020-10-01 00:44:33	2020-10-01 00:50:44	2-3 times a week	3-6 hours	#NULL!	#NULL!	purchase hard copy from a bricks-and-mortar retail outlet	#NULL!	#NULL!	#NULL!	purchase digital download (such as Steam, Itch, PlayStation Network, etc., to a PC or console)	#NULL!	#NULL!	#NULL!	#NULL!	Personal computer/laptop	Playstation	#NULL!	#NULL!	#NULL!	#NULL!	#NULL!	#NULL!	#NULL!		I purchase for myself only	$200-$499	Never	#NULL!	#NULL!	#NULL!	#NULL!		#NULL!	#NULL!	#NULL!		Helpful for some people	Never	Always	Sometimes	Most of the time	Sometimes	Most of the time	#NULL!		Somewhat agree	Neither agree nor disagree	Strongly disagree	Somewhat disagree
2020-09-29 02:33:22	2020-09-29 02:45:20	2-3 times a week	3-6 hours	#NULL!	#NULL!	purchase hard copy from a bricks-and-mortar retail outlet	purchase digital copy from a bricks-and-mortar retail outlet	#NULL!	#NULL!	purchase digital download (such as Steam, Itch, PlayStation Network, etc., to a PC or console)	#NULL!	#NULL!	#NULL!	#NULL!	#NULL!	#NULL!	Xbox	#NULL!	Nintendo Switch	#NULL!	#NULL!	#NULL!	#NULL!		I purchase for both myself and others	$200-$499	#NULL!	Never	Never	More than half the time	#NULL!		#NULL!	#NULL!	#NULL!		I'm a bit flexible because some themes are less problematic than others	Never	#NULL!	About half the time	About half the time	Never	Sometimes	#NULL!		Strongly agree	Strongly agree	Neither agree nor disagree	Neither agree nor disagree
2020-09-29 03:20:44	2020-09-29 04:23:05	2-3 times a week	7-10 hours	purchase via a mobile phone or tablet app store	free download via a mobile phone or tablet app store	purchase hard copy from a bricks-and-mortar retail outlet	#NULL!	purchase hard copy from an online retail outlet (a website)	#NULL!	purchase digital download (such as Steam, Itch, PlayStation Network, etc., to a PC or console)	#NULL!	sharing (with friends and family)	#NULL!	#NULL!	#NULL!	Playstation	#NULL!	#NULL!	Nintendo Switch	mobile phone/tablet	Nintendo DS	#NULL!	#NULL!		I purchase for both myself and others	$200-$499	#NULL!	Never	Never	#NULL!	#NULL!		#NULL!	#NULL!	#NULL!		A neutral attitude, the classification system does not affect my choice when it's a game that I want to get.	Never	About half the time	Never	Sometimes	Never	Most of the time	About half the time	Game description	Somewhat agree	Strongly agree	Strongly disagree	Somewhat agree
2020-09-29 01:27:09	2020-09-29 01:42:39	2-3 times a week	7-10 hours	#NULL!	free download via a mobile phone or tablet app store	#NULL!	#NULL!	#NULL!	purchase a digital copy from an online retail outlet (a website)	purchase digital download (such as Steam, Itch, PlayStation Network, etc., to a PC or console)	free digital download (such as Steam, Itch, PlayStation Network, etc., to a PC or console)	#NULL!	#NULL!	#NULL!	Personal computer/laptop	Playstation	#NULL!	#NULL!	#NULL!	mobile phone/tablet	#NULL!	#NULL!	#NULL!		I purchase for both myself and others	$200-$499	#NULL!	Sometimes	Never	#NULL!	#NULL!		#NULL!	#NULL!	#NULL!		I have rarely noticed them, aside from they they have very obvious game play changes (for example the lack of adult themes in PG rated Sims 4 versus M rated previous Sims games). Occasionally I double check if a game I'm playing has particularly adult themes out of curiosity, but it doesn't alter my decision to purchase them for myself or my partner. I would consider them if I was to ever purchas…	Never	Most of the time	About half the time	Sometimes	Never	About half the time	Always	Game genre, themes, and diversity	Strongly agree	Somewhat agree	Strongly disagree	Somewhat disagree
2020-09-23 01:58:39	2020-09-23 02:08:53	2-3 times a week	7-10 hours	#NULL!	free download via a mobile phone or tablet app store	purchase hard copy from a bricks-and-mortar retail outlet	#NULL!	#NULL!	#NULL!	purchase digital download (such as Steam, Itch, PlayStation Network, etc., to a PC or console)	#NULL!	#NULL!	#NULL!	#NULL!	Personal computer/laptop	Playstation	#NULL!	#NULL!	#NULL!	mobile phone/tablet	#NULL!	#NULL!	#NULL!		I purchase for myself only	$200-$499	Never	#NULL!	#NULL!	#NULL!	#NULL!		#NULL!	#NULL!	#NULL!		Gameplay and story matter, action or sexual themes don't put me off	Never	Sometimes	Never	Most of the time	Sometimes	About half the time	#NULL!		Strongly agree	Strongly agree	Strongly disagree	Somewhat disagree
2020-10-10 01:21:00	2020-10-10 01:24:25	Daily	11-15 hours	#NULL!	#NULL!	#NULL!	#NULL!	#NULL!	purchase a digital copy from an online retail outlet (a website)	purchase digital download (such as Steam, Itch, PlayStation Network, etc., to a PC or console)	#NULL!	sharing (with friends and family)	#NULL!	#NULL!	Personal computer/laptop	#NULL!	#NULL!	#NULL!	Nintendo Switch	mobile phone/tablet	#NULL!	#NULL!	#NULL!		I purchase for both myself and others	$200-$499	#NULL!	Always	More than half the time	Always	#NULL!		#NULL!	#NULL!	#NULL!		It highlights the level of maturity required to play the game e.g. horror, adventure	Most of the time	Always	About half the time	Most of the time	Sometimes	Sometimes	#NULL!		Strongly agree	Strongly agree	Somewhat agree	Somewhat disagree
2020-10-14 05:07:11	2020-10-14 05:42:04	Daily	11-15 hours	#NULL!	#NULL!	purchase hard copy from a bricks-and-mortar retail outlet	#NULL!	#NULL!	#NULL!	#NULL!	#NULL!	#NULL!	#NULL!	#NULL!	#NULL!	#NULL!	Xbox	#NULL!	#NULL!	#NULL!	#NULL!	#NULL!	#NULL!		I purchase for myself only	$200-$499	Never	#NULL!	#NULL!	#NULL!	#NULL!		#NULL!	#NULL!	#NULL!		I'm glad R games are a thing now. My kids are old enough so I don't pay any attention anymore	Never	Never	Never	Never	Sometimes	Always	#NULL!		Strongly agree	Neither agree nor disagree	Neither agree nor disagree	Somewhat disagree
2020-10-09 03:35:21	2020-10-09 04:01:53	Daily	16-20 hours	#NULL!	#NULL!	#NULL!	#NULL!	#NULL!	purchase a digital copy from an online retail outlet (a website)	purchase digital download (such as Steam, Itch, PlayStation Network, etc., to a PC or console)	free digital download (such as Steam, Itch, PlayStation Network, etc., to a PC or console)	#NULL!	#NULL!	#NULL!	Personal computer/laptop	#NULL!	#NULL!	#NULL!	#NULL!	#NULL!	#NULL!	#NULL!	#NULL!		I purchase for both myself and others	$200-$499	#NULL!	Never	Never	About half the time	Always	Under 10	#NULL!	#NULL!	#NULL!		For myself, I never check classifications. When I buy video games for other people, I usually know what the game is that I am buying and wouldn't need to check the classifications if I thought it would be an issue. However, if I was to buy a young child a video game, I would take care in how mature the game was, checking the classification if I needed to.	Never	About half the time	About half the time	Most of the time	Sometimes	Sometimes	About half the time	Developer	Strongly agree	Somewhat agree	Neither agree nor disagree	Somewhat disagree
2020-11-07 00:11:03	2020-11-07 00:24:16	Daily	16-20 hours	#NULL!	#NULL!	purchase hard copy from a bricks-and-mortar retail outlet	#NULL!	#NULL!	#NULL!	#NULL!	#NULL!	#NULL!	#NULL!	#NULL!	#NULL!	Playstation	#NULL!	#NULL!	#NULL!	#NULL!	#NULL!	#NULL!	#NULL!		I purchase for myself only	$200-$499	Never	#NULL!	#NULL!	#NULL!	#NULL!		#NULL!	#NULL!	#NULL!		Annoying when I was younger but neutral now	Never	Sometimes	Sometimes	Sometimes	Sometimes	About half the time	#NULL!		Neither agree nor disagree	Neither agree nor disagree	Strongly disagree	Strongly disagree
2020-12-17 05:55:46	2020-12-17 06:09:19	Daily	16-20 hours	#NULL!	#NULL!	#NULL!	#NULL!	#NULL!	#NULL!	purchase digital download (such as Steam, Itch, PlayStation Network, etc., to a PC or console)	free digital download (such as Steam, Itch, PlayStation Network, etc., to a PC or console)	#NULL!	#NULL!	#NULL!	Personal computer/laptop	#NULL!	#NULL!	#NULL!	Nintendo Switch	#NULL!	#NULL!	#NULL!	#NULL!		I purchase for myself only	$200-$499	Never	#NULL!	#NULL!	#NULL!	#NULL!		#NULL!	#NULL!	#NULL!		I'm old enough that they don't apply to me and my taste in games usually finds games that don't have adult classifications anyway.	Never	Sometimes	Sometimes	Sometimes	Never	Sometimes	#NULL!		Neither agree nor disagree	Neither agree nor disagree	Somewhat disagree	Strongly disagree
2020-10-12 04:10:33	2020-10-12 04:29:43	Daily	more than 20 hours	#NULL!	#NULL!	purchase hard copy from a bricks-and-mortar retail outlet	#NULL!	#NULL!	#NULL!	purchase digital download (such as Steam, Itch, PlayStation Network, etc., to a PC or console)	free digital download (such as Steam, Itch, PlayStation Network, etc., to a PC or console)	#NULL!	#NULL!	#NULL!	Personal computer/laptop	Playstation	#NULL!	#NULL!	#NULL!	#NULL!	#NULL!	#NULL!	#NULL!		I purchase for myself only	$200-$499	Never	#NULL!	#NULL!	#NULL!	#NULL!		#NULL!	#NULL!	#NULL!		It's ok usually for violent games, but for sports games especially electronic arts games that have aspects of simulated gambling, the everyone rating should be increased as kids play those games lots and are unaware of what they are doing spending real money on a random algorithm giving them a prize.	Never	Sometimes	Never	Sometimes	Never	Sometimes	#NULL!	The setting of the game. Is it an area I would enjoy investing hours of play in	Somewhat agree	Neither agree nor disagree	Strongly disagree	Strongly disagree
2020-11-04 19:45:22	2020-11-04 19:55:03	Daily	more than 20 hours	#NULL!	#NULL!	#NULL!	#NULL!	#NULL!	#NULL!	#NULL!	free digital download (such as Steam, Itch, PlayStation Network, etc., to a PC or console)	#NULL!	#NULL!	#NULL!	#NULL!	#NULL!	Xbox	#NULL!	#NULL!	#NULL!	#NULL!	#NULL!	#NULL!		I purchase for both myself and others	$200-$499	#NULL!	Never	Never	Always	#NULL!		#NULL!	#NULL!	#NULL!		I like horror games so classification is no deterrent for me. If my children want to play a game I'm unfamiliar with, I will use the rating and watch Youtube videos to help make a decision.	Never	Most of the time	Never	Never	Never	Sometimes	Always	Enjoyed previous games in series	Somewhat agree	Somewhat disagree	Neither agree nor disagree	Strongly disagree
2020-10-02 23:58:55	2020-10-03 00:11:06	Daily	1 -3 hours	#NULL!	free download via a mobile phone or tablet app store	purchase hard copy from a bricks-and-mortar retail outlet	#NULL!	#NULL!	#NULL!	#NULL!	free digital download (such as Steam, Itch, PlayStation Network, etc., to a PC or console)	#NULL!	#NULL!	#NULL!	Personal computer/laptop	#NULL!	#NULL!	#NULL!	#NULL!	mobile phone/tablet	#NULL!	#NULL!	#NULL!		I purchase for myself only	$500-$999	Sometimes	#NULL!	#NULL!	#NULL!	#NULL!		#NULL!	#NULL!	#NULL!		Reasonable	Sometimes	Sometimes	Sometimes	Sometimes	Sometimes	Sometimes	Never		Somewhat agree	Somewhat disagree	Somewhat disagree	Strongly disagree
2020-10-09 02:52:07	2020-10-09 03:02:50	2-3 times a week	3-6 hours	#NULL!	#NULL!	purchase hard copy from a bricks-and-mortar retail outlet	#NULL!	#NULL!	#NULL!	purchase digital download (such as Steam, Itch, PlayStation Network, etc., to a PC or console)	#NULL!	#NULL!	#NULL!	#NULL!	#NULL!	Playstation	#NULL!	#NULL!	#NULL!	#NULL!	#NULL!	#NULL!	#NULL!		I purchase for both myself and others	$500-$999	#NULL!	Never	Never	Always	#NULL!		#NULL!	#NULL!	#NULL!		They're a good guide	Never	About half the time	About half the time	About half the time	Sometimes	About half the time	Never		Somewhat agree	Neither agree nor disagree	Somewhat disagree	Strongly disagree
2020-10-09 03:41:12	2020-10-09 03:54:17	2-3 times a week	7-10 hours	#NULL!	free download via a mobile phone or tablet app store	purchase hard copy from a bricks-and-mortar retail outlet	#NULL!	#NULL!	purchase a digital copy from an online retail outlet (a website)	purchase digital download (such as Steam, Itch, PlayStation Network, etc., to a PC or console)	free digital download (such as Steam, Itch, PlayStation Network, etc., to a PC or console)	sharing (with friends and family)	#NULL!	#NULL!	Personal computer/laptop	Playstation	#NULL!	#NULL!	#NULL!	mobile phone/tablet	#NULL!	#NULL!	#NULL!		I purchase for both myself and others	$500-$999	#NULL!	Never	Never	#NULL!	#NULL!		#NULL!	#NULL!	#NULL!		The classification system for games in Australia is rubbish anyway, so it's not worth paying attention to.	Never	Always	Sometimes	Most of the time	Never	About half the time	#NULL!		Somewhat agree	Somewhat agree	Strongly disagree	Strongly disagree
2020-10-09 02:02:24	2020-10-09 02:09:55	Daily	7-10 hours	#NULL!	#NULL!	#NULL!	#NULL!	#NULL!	#NULL!	purchase digital download (such as Steam, Itch, PlayStation Network, etc., to a PC or console)	#NULL!	#NULL!	#NULL!	#NULL!	Personal computer/laptop	#NULL!	#NULL!	#NULL!	Nintendo Switch	mobile phone/tablet	#NULL!	#NULL!	#NULL!		I purchase for myself only	$500-$999	Never	#NULL!	#NULL!	#NULL!	#NULL!		#NULL!	#NULL!	#NULL!		I'm an adult so it's not relevant to me at all?	Never	Sometimes	Sometimes	Sometimes	Never	Sometimes	#NULL!		Strongly agree	Neither agree nor disagree	Strongly disagree	Strongly disagree
2020-10-09 02:30:47	2020-10-09 02:42:43	Daily	7-10 hours	#NULL!	free download via a mobile phone or tablet app store	purchase hard copy from a bricks-and-mortar retail outlet	#NULL!	purchase hard copy from an online retail outlet (a website)	#NULL!	purchase digital download (such as Steam, Itch, PlayStation Network, etc., to a PC or console)	free digital download (such as Steam, Itch, PlayStation Network, etc., to a PC or console)	#NULL!	#NULL!	#NULL!	Personal computer/laptop	Playstation	#NULL!	#NULL!	Nintendo Switch	#NULL!	#NULL!	#NULL!	#NULL!		I purchase for myself only	$500-$999	Sometimes	#NULL!	#NULL!	#NULL!	#NULL!		#NULL!	#NULL!	#NULL!		I think it is very important. Because it can guide parents to choose games for their children.	Never	Most of the time	About half the time	Always	Never	Always	Never		Strongly agree	Strongly agree	Strongly disagree	Strongly disagree
2020-09-23 02:10:28	2020-09-23 02:25:42	Daily	7-10 hours	#NULL!	#NULL!	#NULL!	#NULL!	#NULL!	#NULL!	purchase digital download (such as Steam, Itch, PlayStation Network, etc., to a PC or console)	#NULL!	#NULL!	#NULL!	#NULL!	Personal computer/laptop	Playstation	#NULL!	#NULL!	Nintendo Switch	#NULL!	#NULL!	#NULL!	#NULL!		I purchase for myself only	$500-$999	Never	#NULL!	#NULL!	#NULL!	#NULL!		#NULL!	#NULL!	#NULL!		Australia has had limitations in the past re R18 games Rating doesn’t effect me choosing to play a game	Never	Sometimes	Never	Most of the time	Sometimes	About half the time	Never		Neither agree nor disagree	Somewhat disagree	Somewhat disagree	Somewhat disagree
2020-10-19 21:16:24	2020-10-19 21:29:29	Daily	11-15 hours	#NULL!	#NULL!	#NULL!	#NULL!	#NULL!	#NULL!	purchase digital download (such as Steam, Itch, PlayStation Network, etc., to a PC or console)	#NULL!	#NULL!	#NULL!	#NULL!	Personal computer/laptop	#NULL!	Xbox	#NULL!	#NULL!	mobile phone/tablet	#NULL!	#NULL!	#NULL!		I purchase for myself only	$500-$999	Sometimes	#NULL!	#NULL!	#NULL!	#NULL!		#NULL!	#NULL!	#NULL!		It doesn't influence my purchases at all. Even an R rating wouldn't dissuade me if the game itself looks good.	Never	About half the time	Most of the time	Always	Sometimes	Sometimes	#NULL!		Somewhat agree	Neither agree nor disagree	Somewhat disagree	Somewhat disagree
2020-09-23 02:35:11	2020-09-23 03:49:01	Daily	more than 20 hours	#NULL!	#NULL!	purchase hard copy from a bricks-and-mortar retail outlet	#NULL!	#NULL!	purchase a digital copy from an online retail outlet (a website)	purchase digital download (such as Steam, Itch, PlayStation Network, etc., to a PC or console)	free digital download (such as Steam, Itch, PlayStation Network, etc., to a PC or console)	#NULL!	#NULL!	#NULL!	Personal computer/laptop	Playstation	#NULL!	#NULL!	Nintendo Switch	#NULL!	Nintendo DS	#NULL!	#NULL!		I purchase for both myself and others	$500-$999	#NULL!	Never	Never	Sometimes	#NULL!		#NULL!	#NULL!	#NULL!		Largely indifferent, aside from when the classification board delays or prevents a game from releasing.	Never	Most of the time	Most of the time	Most of the time	Never	Sometimes	#NULL!		Strongly agree	Somewhat agree	Strongly disagree	Somewhat disagree
2020-09-29 02:18:27	2020-09-29 02:27:23	Daily	more than 20 hours	#NULL!	#NULL!	#NULL!	#NULL!	#NULL!	#NULL!	purchase digital download (such as Steam, Itch, PlayStation Network, etc., to a PC or console)	#NULL!	#NULL!	#NULL!	#NULL!	Personal computer/laptop	Playstation	#NULL!	#NULL!	#NULL!	#NULL!	#NULL!	#NULL!	#NULL!		I purchase for myself only	$500-$999	Never	#NULL!	#NULL!	#NULL!	#NULL!		#NULL!	#NULL!	#NULL!		I don’t have one, probably because I’m over 18	Never	Sometimes	Sometimes	About half the time	Sometimes	Sometimes	About half the time	Twitch streamers playing the game and YouTube gameplay videos	Somewhat agree	Neither agree nor disagree	Strongly disagree	Strongly disagree
2020-09-23 13:40:52	2020-09-23 13:51:58	2-3 times a week	7-10 hours	#NULL!	#NULL!	#NULL!	#NULL!	#NULL!	#NULL!	purchase digital download (such as Steam, Itch, PlayStation Network, etc., to a PC or console)	free digital download (such as Steam, Itch, PlayStation Network, etc., to a PC or console)	#NULL!	#NULL!	#NULL!	#NULL!	Playstation	Xbox	#NULL!	Nintendo Switch	#NULL!	#NULL!	#NULL!	#NULL!		I purchase for both myself and others	more than $1000	#NULL!	Never	Never	#NULL!	#NULL!		#NULL!	#NULL!	#NULL!		Classification system doesn’t affect me, because I am a consenting adult	Never	Sometimes	Never	About half the time	Never	Never	Never		Strongly disagree	Strongly disagree	Strongly disagree	Strongly disagree
2020-10-09 05:13:17	2020-10-09 06:11:10	Daily	more than 20 hours	#NULL!	free download via a mobile phone or tablet app store	#NULL!	#NULL!	#NULL!	#NULL!	purchase digital download (such as Steam, Itch, PlayStation Network, etc., to a PC or console)	free digital download (such as Steam, Itch, PlayStation Network, etc., to a PC or console)	#NULL!	#NULL!	#NULL!	Personal computer/laptop	#NULL!	#NULL!	#NULL!	#NULL!	mobile phone/tablet	#NULL!	#NULL!	#NULL!		I purchase for both myself and others	more than $1000	#NULL!	Never	Never	#NULL!	#NULL!		#NULL!	#NULL!	#NULL!		I have been an avid reader all my life, and still remember scenes from books I read back in my teens that were more confronting than anything I have ever seen in a computer game. Censorship is essentially a waste of time in the modern era when with the internet I could find anything you could imagine and several things you couldn't with a quick google. Also as I only buy for myself and my friends…	Never	Sometimes	Sometimes	Most of the time	Never	Sometimes	Sometimes	Previous products by publisher	Strongly agree	Neither agree nor disagree	Strongly disagree	Strongly disagree
2020-09-28 23:42:57	2020-09-28 23:53:15	Less than once a month	less than one hour	#NULL!	free download via a mobile phone or tablet app store	#NULL!	#NULL!	#NULL!	#NULL!	#NULL!	#NULL!	sharing (with friends and family)	#NULL!	#NULL!	Personal computer/laptop	#NULL!	#NULL!	Nintendo Wii	#NULL!	mobile phone/tablet	#NULL!	#NULL!	#NULL!		I purchase for myself only	$1-$49	Sometimes	#NULL!	#NULL!	#NULL!	#NULL!		#NULL!	#NULL!	#NULL!		Shows you what to expect in a game, also good to know which games children should stay away from	Never	Always	Always	Always	Most of the time	Always	#NULL!		Strongly agree	Somewhat agree	Somewhat disagree	Strongly disagree
2020-09-30 23:26:27	2020-09-30 23:33:26	Less than once a month	less than one hour	purchase via a mobile phone or tablet app store	#NULL!	purchase hard copy from a bricks-and-mortar retail outlet	#NULL!	#NULL!	#NULL!	purchase digital download (such as Steam, Itch, PlayStation Network, etc., to a PC or console)	#NULL!	#NULL!	#NULL!	#NULL!	Personal computer/laptop	#NULL!	#NULL!	#NULL!	#NULL!	mobile phone/tablet	#NULL!	#NULL!	#NULL!		I purchase for myself only	$1-$49	Always	#NULL!	#NULL!	#NULL!	#NULL!		#NULL!	#NULL!	#NULL!		they help tell me if the game is going to be violent	Always	About half the time	Sometimes	Most of the time	Always	Always	#NULL!		Strongly agree	Somewhat disagree	Strongly disagree	Strongly disagree
2020-10-14 20:28:35	2020-10-14 20:48:08	Less than once a month	less than one hour	#NULL!	#NULL!	#NULL!	#NULL!	#NULL!	#NULL!	purchase digital download (such as Steam, Itch, PlayStation Network, etc., to a PC or console)	#NULL!	#NULL!	#NULL!	#NULL!	Personal computer/laptop	#NULL!	Xbox	#NULL!	#NULL!	#NULL!	#NULL!	#NULL!	other	Arcade	I purchase for both myself and others	$1-$49	#NULL!	Never	Never	#NULL!	#NULL!		#NULL!	#NULL!	#NULL!		Not bothered.	Never	Most of the time	Never	Sometimes	Never	Sometimes	#NULL!		Somewhat agree	Strongly disagree	Strongly disagree	Strongly disagree
2020-11-03 19:19:42	2020-11-03 19:25:52	Less than once a month	less than one hour	#NULL!	#NULL!	#NULL!	#NULL!	purchase hard copy from an online retail outlet (a website)	#NULL!	#NULL!	#NULL!	#NULL!	#NULL!	#NULL!	Personal computer/laptop	Playstation	#NULL!	#NULL!	Nintendo Switch	#NULL!	#NULL!	#NULL!	#NULL!		I purchase for both myself and others	$1-$49	#NULL!	Always	Always	Always	#NULL!		#NULL!	#NULL!	#NULL!		I trust it	Most of the time	Most of the time	About half the time	Always	About half the time	Most of the time	#NULL!		Strongly agree	Neither agree nor disagree	Somewhat disagree	Somewhat disagree
2020-10-10 01:26:26	2020-10-10 01:34:15	Monthly	1 -3 hours	#NULL!	free download via a mobile phone or tablet app store	#NULL!	#NULL!	#NULL!	#NULL!	purchase digital download (such as Steam, Itch, PlayStation Network, etc., to a PC or console)	#NULL!	#NULL!	#NULL!	#NULL!	Personal computer/laptop	#NULL!	#NULL!	#NULL!	#NULL!	mobile phone/tablet	#NULL!	#NULL!	#NULL!		I purchase for both myself and others	$1-$49	#NULL!	Never	Never	#NULL!	#NULL!		#NULL!	#NULL!	#NULL!		Doesn’t influence my decision	Never	Always	Never	Most of the time	About half the time	Sometimes	Never		Strongly agree	Strongly agree	Strongly disagree	Strongly disagree
2020-10-11 17:47:11	2020-10-11 17:51:52	Daily	3-6 hours	#NULL!	#NULL!	#NULL!	#NULL!	#NULL!	#NULL!	#NULL!	free digital download (such as Steam, Itch, PlayStation Network, etc., to a PC or console)	#NULL!	#NULL!	#NULL!	Personal computer/laptop	#NULL!	#NULL!	#NULL!	#NULL!	#NULL!	#NULL!	#NULL!	#NULL!		I purchase for myself only	$1-$49	Sometimes	#NULL!	#NULL!	#NULL!	#NULL!		#NULL!	#NULL!	#NULL!		If its violent or horror, i choose not to purchase.	About half the time	Most of the time	Most of the time	Always	About half the time	Sometimes	Never		Strongly agree	Strongly disagree	Strongly disagree	Strongly disagree
2020-10-10 07:53:19	2020-10-10 08:00:13	Daily	3-6 hours	#NULL!	free download via a mobile phone or tablet app store	purchase hard copy from a bricks-and-mortar retail outlet	#NULL!	#NULL!	#NULL!	purchase digital download (such as Steam, Itch, PlayStation Network, etc., to a PC or console)	free digital download (such as Steam, Itch, PlayStation Network, etc., to a PC or console)	sharing (with friends and family)	peer to peer sharing/torrenting sites	#NULL!	Personal computer/laptop	Playstation	#NULL!	#NULL!	#NULL!	mobile phone/tablet	#NULL!	#NULL!	#NULL!		I purchase for myself only	$1-$49	Never	#NULL!	#NULL!	#NULL!	#NULL!		#NULL!	#NULL!	#NULL!			Never	About half the time	Most of the time	About half the time	Most of the time	Always	#NULL!		Strongly agree	Neither agree nor disagree	Somewhat disagree	Neither agree nor disagree
2020-10-10 05:49:04	2020-10-10 06:08:12	Daily	7-10 hours	purchase via a mobile phone or tablet app store	free download via a mobile phone or tablet app store	#NULL!	#NULL!	#NULL!	#NULL!	#NULL!	#NULL!	sharing (with friends and family)	#NULL!	#NULL!	Personal computer/laptop	Playstation	Xbox	Nintendo Wii	#NULL!	mobile phone/tablet	#NULL!	#NULL!	#NULL!		I purchase for both myself and others	$1-$49	#NULL!	Never	#NULL!	Always	#NULL!		#NULL!	#NULL!	#NULL!			Sometimes	Most of the time	Most of the time	Most of the time	Sometimes	Never	Never		Strongly agree	Neither agree nor disagree	Neither agree nor disagree	Strongly disagree
2020-09-29 16:43:30	2020-09-29 16:56:04	2-3 times a week	7-10 hours	purchase via a mobile phone or tablet app store	free download via a mobile phone or tablet app store	purchase hard copy from a bricks-and-mortar retail outlet	#NULL!	purchase hard copy from an online retail outlet (a website)	purchase a digital copy from an online retail outlet (a website)	purchase digital download (such as Steam, Itch, PlayStation Network, etc., to a PC or console)	#NULL!	sharing (with friends and family)	#NULL!	#NULL!	#NULL!	Playstation	Xbox	#NULL!	Nintendo Switch	mobile phone/tablet	#NULL!	#NULL!	#NULL!		I purchase for both myself and others	$1-$49	#NULL!	Never	Never	Always	#NULL!		#NULL!	#NULL!	#NULL!		They should be abided for young children	Always	Sometimes	About half the time	Most of the time	Most of the time	Most of the time	#NULL!		Strongly agree	Somewhat agree	Strongly disagree	Strongly disagree
2020-09-30 07:12:54	2020-09-30 07:22:10	Once a week	1 -3 hours	#NULL!	free download via a mobile phone or tablet app store	purchase hard copy from a bricks-and-mortar retail outlet	#NULL!	#NULL!	#NULL!	#NULL!	free digital download (such as Steam, Itch, PlayStation Network, etc., to a PC or console)	sharing (with friends and family)	#NULL!	streaming online	Personal computer/laptop	Playstation	#NULL!	Nintendo Wii	#NULL!	mobile phone/tablet	Nintendo DS	#NULL!	#NULL!		I purchase for myself only	$0	Sometimes	#NULL!	#NULL!	#NULL!	#NULL!		#NULL!	#NULL!	#NULL!		I only sometimes pay attention as I believe that I can handle all of the classifications, and I usually research a game before I download or purchase it so I know what to expect without looking at the classification	Sometimes	About half the time	Most of the time	Most of the time	Sometimes	Sometimes	#NULL!		Somewhat agree	Somewhat disagree	Strongly disagree	Neither agree nor disagree
2020-09-23 02:57:17	2020-09-23 03:06:10	Daily	7-10 hours	#NULL!	free download via a mobile phone or tablet app store	purchase hard copy from a bricks-and-mortar retail outlet	#NULL!	#NULL!	#NULL!	purchase digital download (such as Steam, Itch, PlayStation Network, etc., to a PC or console)	#NULL!	#NULL!	#NULL!	#NULL!	#NULL!	Playstation	#NULL!	Nintendo Wii	#NULL!	mobile phone/tablet	#NULL!	#NULL!	#NULL!		I purchase for myself only	$0	Never	#NULL!	#NULL!	#NULL!	#NULL!		#NULL!	#NULL!	#NULL!		I don't feel like it affects me	Never	Sometimes	Sometimes	Sometimes	About half the time	About half the time	Never		Neither agree nor disagree	Strongly agree	Somewhat agree	Somewhat disagree
2020-11-05 00:54:22	2020-11-05 01:07:58	Monthly	less than one hour	#NULL!	free download via a mobile phone or tablet app store	purchase hard copy from a bricks-and-mortar retail outlet	#NULL!	#NULL!	#NULL!	purchase digital download (such as Steam, Itch, PlayStation Network, etc., to a PC or console)	free digital download (such as Steam, Itch, PlayStation Network, etc., to a PC or console)	#NULL!	#NULL!	#NULL!	#NULL!	Playstation	#NULL!	#NULL!	#NULL!	mobile phone/tablet	#NULL!	#NULL!	#NULL!		I purchase for both myself and others	$50-$99	#NULL!	Never	#NULL!	About half the time	#NULL!		#NULL!	#NULL!	#NULL!		My eldest son is a gamer with more experience with games than myself. For him i allow him to make his own choices rather and just keep communication open. My focus isn't really on classification as it is just him and myself playing games	Never	Sometimes	Sometimes	About half the time	Sometimes	About half the time	#NULL!		Strongly agree	Somewhat agree	Somewhat agree	Somewhat agree
2020-10-22 12:33:27	2020-10-22 12:41:08	Monthly	1 -3 hours	#NULL!	free download via a mobile phone or tablet app store	#NULL!	#NULL!	purchase hard copy from an online retail outlet (a website)	#NULL!	purchase digital download (such as Steam, Itch, PlayStation Network, etc., to a PC or console)	#NULL!	#NULL!	#NULL!	#NULL!	#NULL!	Playstation	Xbox	Nintendo Wii	#NULL!	mobile phone/tablet	#NULL!	#NULL!	#NULL!		I purchase for both myself and others	$50-$99	#NULL!	Never	Never	Always	#NULL!		#NULL!	#NULL!	#NULL!		Relevant for children	Never	Never	Sometimes	About half the time	Sometimes	Sometimes	#NULL!		Somewhat agree	Neither agree nor disagree	Somewhat disagree	Somewhat disagree
2020-09-28 19:59:41	2020-09-28 20:13:44	2-3 times a week	3-6 hours	#NULL!	#NULL!	purchase hard copy from a bricks-and-mortar retail outlet	purchase digital copy from a bricks-and-mortar retail outlet	purchase hard copy from an online retail outlet (a website)	purchase a digital copy from an online retail outlet (a website)	purchase digital download (such as Steam, Itch, PlayStation Network, etc., to a PC or console)	free digital download (such as Steam, Itch, PlayStation Network, etc., to a PC or console)	sharing (with friends and family)	#NULL!	#NULL!	Personal computer/laptop	Playstation	Xbox	#NULL!	#NULL!	#NULL!	Nintendo DS	#NULL!	other	dreamcast	I purchase for both myself and others	$50-$99	#NULL!	Never	Never	#NULL!	#NULL!		#NULL!	#NULL!	#NULL!		all of my friends are over 18 so i dont normally even look at them. if i ever purchased something for someone younger though i would factor in what they normally play, what their parents are okay with, and the content of the game. so even then i dont really bother with classifications. for very young ages i think its beneficial but once someone is over 15 they have probably been exposed to the th…	Never	About half the time	Always	Always	Sometimes	Most of the time	#NULL!		Strongly agree	Neither agree nor disagree	Strongly disagree	Somewhat disagree
2020-10-10 22:15:39	2020-10-10 22:29:48	Once a week	3-6 hours	#NULL!	#NULL!	purchase hard copy from a bricks-and-mortar retail outlet	purchase digital copy from a bricks-and-mortar retail outlet	#NULL!	#NULL!	purchase digital download (such as Steam, Itch, PlayStation Network, etc., to a PC or console)	#NULL!	#NULL!	#NULL!	#NULL!	Personal computer/laptop	#NULL!	Xbox	#NULL!	#NULL!	#NULL!	Nintendo DS	#NULL!	#NULL!		I purchase for myself only	$50-$99	Sometimes	#NULL!	#NULL!	#NULL!	#NULL!		#NULL!	#NULL!	#NULL!			Sometimes	Most of the time	Sometimes	About half the time	Most of the time	Most of the time	#NULL!		Somewhat agree	Somewhat agree	Somewhat disagree	Somewhat agree
2020-10-09 02:11:06	2020-10-09 02:27:30	Daily	3-6 hours	#NULL!	free download via a mobile phone or tablet app store	purchase hard copy from a bricks-and-mortar retail outlet	#NULL!	purchase hard copy from an online retail outlet (a website)	purchase a digital copy from an online retail outlet (a website)	purchase digital download (such as Steam, Itch, PlayStation Network, etc., to a PC or console)	free digital download (such as Steam, Itch, PlayStation Network, etc., to a PC or console)	sharing (with friends and family)	#NULL!	#NULL!	Personal computer/laptop	#NULL!	#NULL!	#NULL!	Nintendo Switch	mobile phone/tablet	#NULL!	#NULL!	#NULL!		I purchase for myself only	$50-$99	Never	#NULL!	#NULL!	#NULL!	#NULL!		#NULL!	#NULL!	#NULL!		The games I play are mostly for all ages so I have never looked to the classification systems when purchasing. If I did want to play a game and it happened to be R rated, I wouldn't really care about the rating anyway.	Never	Most of the time	Most of the time	Most of the time	Sometimes	Sometimes	#NULL!		Strongly agree	Somewhat disagree	Strongly disagree	Strongly disagree
2020-10-09 07:07:56	2020-10-09 07:24:02	2-3 times a week	3-6 hours	#NULL!	#NULL!	purchase hard copy from a bricks-and-mortar retail outlet	#NULL!	#NULL!	#NULL!	purchase digital download (such as Steam, Itch, PlayStation Network, etc., to a PC or console)	free digital download (such as Steam, Itch, PlayStation Network, etc., to a PC or console)	sharing (with friends and family)	#NULL!	#NULL!	Personal computer/laptop	#NULL!	#NULL!	#NULL!	Nintendo Switch	mobile phone/tablet	#NULL!	#NULL!	#NULL!		I purchase for both myself and others	$50-$99	#NULL!	Never	Sometimes	#NULL!	#NULL!		#NULL!	#NULL!	#NULL!		I think generally they are appropriate and needed but personally I read reviews/see gameplay online first rather than looking too much at the rating	Never	Never	Sometimes	Most of the time	About half the time	About half the time	#NULL!		Somewhat agree	Neither agree nor disagree	Somewhat disagree	Somewhat disagree
2020-10-09 02:07:31	2020-10-09 02:35:49	2-3 times a week	7-10 hours	purchase via a mobile phone or tablet app store	free download via a mobile phone or tablet app store	purchase hard copy from a bricks-and-mortar retail outlet	#NULL!	#NULL!	purchase a digital copy from an online retail outlet (a website)	purchase digital download (such as Steam, Itch, PlayStation Network, etc., to a PC or console)	free digital download (such as Steam, Itch, PlayStation Network, etc., to a PC or console)	sharing (with friends and family)	#NULL!	#NULL!	Personal computer/laptop	#NULL!	#NULL!	#NULL!	Nintendo Switch	mobile phone/tablet	#NULL!	#NULL!	#NULL!		I purchase for both myself and others	$50-$99	#NULL!	Sometimes	Sometimes	Always	#NULL!		#NULL!	#NULL!	#NULL!		Don't really pay attention to it unless buying for kids.	Sometimes	About half the time	Sometimes	Always	Most of the time	Most of the time	#NULL!		Strongly agree	Somewhat agree	Somewhat disagree	Somewhat disagree
2020-10-01 20:06:47	2020-10-01 20:39:33	Daily	11-15 hours	#NULL!	#NULL!	#NULL!	#NULL!	#NULL!	#NULL!	purchase digital download (such as Steam, Itch, PlayStation Network, etc., to a PC or console)	#NULL!	#NULL!	#NULL!	#NULL!	Personal computer/laptop	#NULL!	#NULL!	#NULL!	#NULL!	#NULL!	#NULL!	#NULL!	#NULL!		I purchase for myself only	$50-$99	Never	#NULL!	#NULL!	#NULL!	#NULL!		#NULL!	#NULL!	#NULL!		Usually indifference, at a younger age it meant something but now it is meaningless	Never	Always	Never	Always	Sometimes	Sometimes	Never		Neither agree nor disagree	Somewhat agree	Somewhat disagree	Strongly disagree
2020-10-10 21:39:54	2020-10-10 22:09:05	Monthly	less than one hour	#NULL!	free download via a mobile phone or tablet app store	#NULL!	#NULL!	#NULL!	purchase a digital copy from an online retail outlet (a website)	purchase digital download (such as Steam, Itch, PlayStation Network, etc., to a PC or console)	free digital download (such as Steam, Itch, PlayStation Network, etc., to a PC or console)	#NULL!	#NULL!	streaming online	Personal computer/laptop	Playstation	#NULL!	Nintendo Wii	#NULL!	mobile phone/tablet	#NULL!	#NULL!	#NULL!		I purchase for both myself and others	$100-$199	#NULL!	More than half the time	More than half the time	#NULL!	#NULL!		#NULL!	#NULL!	#NULL!		I think it is a required system	Never	Always	Sometimes	Always	About half the time	Sometimes	#NULL!		Strongly agree	Somewhat agree	Strongly disagree	Strongly disagree
2020-11-06 06:16:57	2020-11-06 06:25:55	Once a week	1 -3 hours	#NULL!	#NULL!	#NULL!	#NULL!	#NULL!	purchase a digital copy from an online retail outlet (a website)	purchase digital download (such as Steam, Itch, PlayStation Network, etc., to a PC or console)	#NULL!	#NULL!	#NULL!	#NULL!	Personal computer/laptop	#NULL!	#NULL!	#NULL!	#NULL!	#NULL!	#NULL!	#NULL!	#NULL!		I purchase for myself only	$100-$199	Never	#NULL!	#NULL!	#NULL!	#NULL!		#NULL!	#NULL!	#NULL!		I never pay attention to it for myself, but will sometimes hear news stories about games with restrictive classifications and feel that it's unnecessary.	Never	About half the time	About half the time	About half the time	Sometimes	About half the time	Most of the time	Subreddits for individual games	Somewhat agree	Somewhat disagree	Strongly disagree	Strongly disagree
2020-11-08 07:23:27	2020-11-08 07:40:22	Daily	1 -3 hours	#NULL!	free download via a mobile phone or tablet app store	purchase hard copy from a bricks-and-mortar retail outlet	#NULL!	#NULL!	#NULL!	#NULL!	#NULL!	sharing (with friends and family)	#NULL!	#NULL!	#NULL!	#NULL!	#NULL!	#NULL!	Nintendo Switch	mobile phone/tablet	Nintendo DS	#NULL!	other	Nintendo 64	I purchase for both myself and others	$100-$199	#NULL!	Sometimes	Never	Always	#NULL!		#NULL!	#NULL!	#NULL!		As I have young children (under 10) I want to ensure the game is catered to their age groups	Sometimes	About half the time	Never	About half the time	Sometimes	Sometimes	#NULL!		Somewhat agree	Somewhat disagree	Somewhat agree	Somewhat disagree
2020-09-30 16:55:48	2020-09-30 17:15:06	2-3 times a week	3-6 hours	#NULL!	free download via a mobile phone or tablet app store	purchase hard copy from a bricks-and-mortar retail outlet	#NULL!	purchase hard copy from an online retail outlet (a website)	purchase a digital copy from an online retail outlet (a website)	purchase digital download (such as Steam, Itch, PlayStation Network, etc., to a PC or console)	free digital download (such as Steam, Itch, PlayStation Network, etc., to a PC or console)	sharing (with friends and family)	peer to peer sharing/torrenting sites	streaming online	Personal computer/laptop	Playstation	#NULL!	#NULL!	Nintendo Switch	mobile phone/tablet	#NULL!	#NULL!	#NULL!		I purchase for both myself and others	$100-$199	#NULL!	Never	Never	More than half the time	#NULL!		#NULL!	#NULL!	#NULL!		I guess that children should be monitored when it comes to playing games because some games promote ideas of doing what's not socially accepted (like driving off a highway for fun in GTA) and they may get confused with what they can do in real life, since they're young and can't really tell reality from games.	Never	About half the time	About half the time	Most of the time	About half the time	Most of the time	#NULL!		Somewhat agree	Somewhat agree	Somewhat agree	Somewhat disagree
2020-10-09 18:35:59	2020-10-09 18:44:40	2-3 times a week	3-6 hours	#NULL!	free download via a mobile phone or tablet app store	purchase hard copy from a bricks-and-mortar retail outlet	#NULL!	#NULL!	#NULL!	purchase digital download (such as Steam, Itch, PlayStation Network, etc., to a PC or console)	free digital download (such as Steam, Itch, PlayStation Network, etc., to a PC or console)	#NULL!	#NULL!	#NULL!	#NULL!	Playstation	#NULL!	Nintendo Wii	Nintendo Switch	mobile phone/tablet	Nintendo DS	#NULL!	#NULL!		I purchase for both myself and others	$100-$199	#NULL!	Sometimes	Sometimes	Always	#NULL!		#NULL!	#NULL!	#NULL!			Sometimes	Most of the time	About half the time	Sometimes	About half the time	Most of the time	#NULL!		Strongly agree	Neither agree nor disagree	Neither agree nor disagree	Somewhat disagree
2020-10-09 18:37:24	2020-10-09 18:44:51	2-3 times a week	3-6 hours	#NULL!	#NULL!	purchase hard copy from a bricks-and-mortar retail outlet	#NULL!	#NULL!	#NULL!	purchase digital download (such as Steam, Itch, PlayStation Network, etc., to a PC or console)	#NULL!	#NULL!	#NULL!	#NULL!	Personal computer/laptop	Playstation	#NULL!	#NULL!	Nintendo Switch	#NULL!	#NULL!	#NULL!	#NULL!		I purchase for both myself and others	$100-$199	#NULL!	Never	Never	#NULL!	#NULL!		#NULL!	#NULL!	#NULL!		Important for those with children but not relevant to me currently	Never	About half the time	About half the time	Most of the time	About half the time	About half the time	#NULL!		Strongly agree	Somewhat disagree	Somewhat disagree	Somewhat disagree
2020-10-09 22:26:31	2020-10-09 22:43:42	2-3 times a week	7-10 hours	purchase via a mobile phone or tablet app store	free download via a mobile phone or tablet app store	#NULL!	#NULL!	#NULL!	#NULL!	purchase digital download (such as Steam, Itch, PlayStation Network, etc., to a PC or console)	free digital download (such as Steam, Itch, PlayStation Network, etc., to a PC or console)	#NULL!	#NULL!	#NULL!	Personal computer/laptop	#NULL!	#NULL!	#NULL!	#NULL!	mobile phone/tablet	#NULL!	#NULL!	#NULL!		I purchase for myself only	$100-$199	Never	#NULL!	#NULL!	#NULL!	#NULL!		#NULL!	#NULL!	#NULL!		It does not matter to me. But it is probably important for younger children who are more easily influenced by what they see as at that young age, they may not be able to distinguish virtual from reality.	Never	Most of the time	About half the time	About half the time	Sometimes	About half the time	About half the time	Streamers / Competitive Scene	Somewhat agree	Somewhat agree	Somewhat disagree	Strongly disagree
2020-10-18 22:55:37	2020-10-18 23:04:32	Monthly	less than one hour	#NULL!	#NULL!	purchase hard copy from a bricks-and-mortar retail outlet	#NULL!	#NULL!	#NULL!	#NULL!	#NULL!	#NULL!	#NULL!	#NULL!	#NULL!	Playstation	Xbox	#NULL!	Nintendo Switch	#NULL!	#NULL!	#NULL!	#NULL!		I purchase for both myself and others	$200-$499	#NULL!	Never	Never	#NULL!	#NULL!		#NULL!	#NULL!	#NULL!		I'm not affected by them anymore, so I don't pay them any attention.	Never	Sometimes	Most of the time	Most of the time	Sometimes	Sometimes	#NULL!		Neither agree nor disagree	Somewhat disagree	Somewhat disagree	Somewhat disagree
2020-10-16 05:48:45	2020-10-16 20:32:39	Daily	1 -3 hours	purchase via a mobile phone or tablet app store	#NULL!	#NULL!	#NULL!	#NULL!	#NULL!	purchase digital download (such as Steam, Itch, PlayStation Network, etc., to a PC or console)	free digital download (such as Steam, Itch, PlayStation Network, etc., to a PC or console)	#NULL!	#NULL!	#NULL!	Personal computer/laptop	Playstation	#NULL!	#NULL!	#NULL!	mobile phone/tablet	#NULL!	#NULL!	#NULL!		I purchase for both myself and others	$200-$499	#NULL!	#NULL!	Always	More than half the time	#NULL!		#NULL!	#NULL!	#NULL!		i'm an adult now so I dont really pay attention.	Sometimes	Always	Always	Always	Most of the time	About half the time	#NULL!		Strongly agree	Somewhat agree	Somewhat disagree	Neither agree nor disagree
2020-09-30 21:49:35	2020-09-30 21:56:55	2-3 times a week	1 -3 hours	purchase via a mobile phone or tablet app store	free download via a mobile phone or tablet app store	purchase hard copy from a bricks-and-mortar retail outlet	purchase digital copy from a bricks-and-mortar retail outlet	#NULL!	#NULL!	purchase digital download (such as Steam, Itch, PlayStation Network, etc., to a PC or console)	free digital download (such as Steam, Itch, PlayStation Network, etc., to a PC or console)	#NULL!	#NULL!	#NULL!	#NULL!	Playstation	#NULL!	#NULL!	Nintendo Switch	mobile phone/tablet	#NULL!	#NULL!	#NULL!		I purchase for both myself and others	$200-$499	#NULL!	Never	Never	#NULL!	#NULL!		#NULL!	#NULL!	#NULL!		Not relevant to me.	Sometimes	About half the time	Never	Most of the time	About half the time	Sometimes	Never		Somewhat agree	Strongly agree	Somewhat disagree	Somewhat disagree
2020-09-24 08:37:10	2020-09-24 08:46:15	2-3 times a week	1 -3 hours	#NULL!	#NULL!	purchase hard copy from a bricks-and-mortar retail outlet	#NULL!	purchase hard copy from an online retail outlet (a website)	purchase a digital copy from an online retail outlet (a website)	purchase digital download (such as Steam, Itch, PlayStation Network, etc., to a PC or console)	free digital download (such as Steam, Itch, PlayStation Network, etc., to a PC or console)	#NULL!	#NULL!	#NULL!	Personal computer/laptop	Playstation	#NULL!	Nintendo Wii	Nintendo Switch	#NULL!	Nintendo DS	#NULL!	#NULL!		I purchase for both myself and others	$200-$499	#NULL!	Never	Never	More than half the time	#NULL!		#NULL!	#NULL!	#NULL!			Never	About half the time	About half the time	Always	Always	Always	#NULL!		Strongly agree	Somewhat disagree	Somewhat disagree	Somewhat disagree
2020-11-12 05:38:14	2020-11-12 05:48:13	2-3 times a week	1 -3 hours	purchase via a mobile phone or tablet app store	free download via a mobile phone or tablet app store	purchase hard copy from a bricks-and-mortar retail outlet	#NULL!	#NULL!	#NULL!	purchase digital download (such as Steam, Itch, PlayStation Network, etc., to a PC or console)	free digital download (such as Steam, Itch, PlayStation Network, etc., to a PC or console)	#NULL!	#NULL!	#NULL!	Personal computer/laptop	Playstation	Xbox	#NULL!	#NULL!	mobile phone/tablet	#NULL!	#NULL!	other	Oculus VR	I purchase for both myself and others	$200-$499	#NULL!	Never	#NULL!	Always	#NULL!		#NULL!	#NULL!	#NULL!		I do not believe kids should play adult oriented games. I do not pay any attention when selecting for myself.	Never	Most of the time	Most of the time	Most of the time	Never	About half the time	#NULL!		Somewhat agree	Neither agree nor disagree	Somewhat disagree	Somewhat disagree
2020-10-10 05:10:16	2020-10-10 05:18:50	Once a week	3-6 hours	#NULL!	free download via a mobile phone or tablet app store	purchase hard copy from a bricks-and-mortar retail outlet	#NULL!	#NULL!	#NULL!	purchase digital download (such as Steam, Itch, PlayStation Network, etc., to a PC or console)	#NULL!	sharing (with friends and family)	#NULL!	streaming online	Personal computer/laptop	#NULL!	Xbox	Nintendo Wii	#NULL!	#NULL!	#NULL!	#NULL!	#NULL!		I purchase for both myself and others	$200-$499	#NULL!	More than half the time	About half the time	Always	#NULL!		#NULL!	#NULL!	#NULL!		Violence, sex, drugs and course language - higher rating R - don’t look away MA or M - Look into what the game says in back G or PG - game is safe	Most of the time	About half the time	Sometimes	Always	Sometimes	About half the time	#NULL!		Neither agree nor disagree	Somewhat agree	Somewhat agree	Somewhat agree
2020-10-14 19:43:02	2020-10-14 20:05:23	2-3 times a week	3-6 hours	#NULL!	#NULL!	#NULL!	#NULL!	#NULL!	purchase a digital copy from an online retail outlet (a website)	purchase digital download (such as Steam, Itch, PlayStation Network, etc., to a PC or console)	free digital download (such as Steam, Itch, PlayStation Network, etc., to a PC or console)	#NULL!	#NULL!	#NULL!	Personal computer/laptop	#NULL!	Xbox	#NULL!	#NULL!	#NULL!	#NULL!	#NULL!	#NULL!		I purchase for myself only	$200-$499	Never	#NULL!	#NULL!	#NULL!	#NULL!		#NULL!	#NULL!	#NULL!		I buy a game based off reviews, my judgement, price but classification has very little to do with it.	Never	Always	Sometimes	About half the time	Never	Never	Most of the time	Price Discount	Somewhat agree	Somewhat agree	Somewhat disagree	Somewhat disagree
2020-09-30 21:33:21	2020-09-30 21:40:29	2-3 times a week	3-6 hours	#NULL!	#NULL!	#NULL!	#NULL!	#NULL!	purchase a digital copy from an online retail outlet (a website)	purchase digital download (such as Steam, Itch, PlayStation Network, etc., to a PC or console)	free digital download (such as Steam, Itch, PlayStation Network, etc., to a PC or console)	#NULL!	#NULL!	#NULL!	Personal computer/laptop	#NULL!	#NULL!	#NULL!	#NULL!	#NULL!	#NULL!	#NULL!	#NULL!		I purchase for myself only	$200-$499	Never	#NULL!	#NULL!	#NULL!	#NULL!		#NULL!	#NULL!	#NULL!		Necessary to protect younger children/consumers, otherwise I don't pay them any mind. G/PG games can be just as entertaining.	Never	Most of the time	About half the time	Most of the time	Never	Sometimes	#NULL!		Somewhat agree	Somewhat agree	Somewhat disagree	Somewhat disagree
2020-10-01 02:33:01	2020-10-01 02:42:46	Daily	7-10 hours	#NULL!	#NULL!	#NULL!	#NULL!	#NULL!	purchase a digital copy from an online retail outlet (a website)	purchase digital download (such as Steam, Itch, PlayStation Network, etc., to a PC or console)	free digital download (such as Steam, Itch, PlayStation Network, etc., to a PC or console)	sharing (with friends and family)	peer to peer sharing/torrenting sites	streaming online	Personal computer/laptop	Playstation	#NULL!	#NULL!	Nintendo Switch	#NULL!	#NULL!	#NULL!	#NULL!		I purchase for both myself and others	$200-$499	#NULL!	Sometimes	Sometimes	Sometimes	Never		#NULL!	#NULL!	#NULL!		I personally don't see an issue with violence in video games, I mostly just do my best to avoid nudity and sex scenes. For the most part it depends on how bad the game is when it comes to morals and "adult" themes. For me, nudity draws the line	Never	Most of the time	Sometimes	Always	About half the time	Most of the time	Never		Strongly agree	Somewhat disagree	Strongly disagree	Strongly disagree
2020-10-10 08:53:12	2020-10-10 08:57:02	Daily	11-15 hours	#NULL!	#NULL!	purchase hard copy from a bricks-and-mortar retail outlet	#NULL!	#NULL!	#NULL!	purchase digital download (such as Steam, Itch, PlayStation Network, etc., to a PC or console)	#NULL!	#NULL!	#NULL!	#NULL!	Personal computer/laptop	Playstation	#NULL!	#NULL!	#NULL!	#NULL!	#NULL!	#NULL!	#NULL!		I purchase for both myself and others	$200-$499	#NULL!	Sometimes	Sometimes	More than half the time	#NULL!		#NULL!	#NULL!	#NULL!			Never	Most of the time	Most of the time	Most of the time	Sometimes	Most of the time	Never		Somewhat agree	Neither agree nor disagree	Somewhat disagree	Somewhat disagree
2020-10-14 06:17:58	2020-10-14 06:29:41	Daily	16-20 hours	purchase via a mobile phone or tablet app store	#NULL!	#NULL!	#NULL!	#NULL!	purchase a digital copy from an online retail outlet (a website)	purchase digital download (such as Steam, Itch, PlayStation Network, etc., to a PC or console)	free digital download (such as Steam, Itch, PlayStation Network, etc., to a PC or console)	#NULL!	#NULL!	#NULL!	Personal computer/laptop	#NULL!	#NULL!	#NULL!	#NULL!	#NULL!	#NULL!	#NULL!	#NULL!		I purchase for both myself and others	$200-$499	#NULL!	Never	Never	More than half the time	#NULL!		#NULL!	#NULL!	#NULL!		Content ratings have no bearing on whether or not I am likely to enjoy a game, nor on any recommendation I may make to a friends about it.	Never	Most of the time	Never	Sometimes	Never	Sometimes	Most of the time	Is it on special?	Somewhat agree	Neither agree nor disagree	Somewhat disagree	Strongly disagree
2020-10-10 00:01:42	2020-10-10 00:35:01	Daily	more than 20 hours	#NULL!	#NULL!	#NULL!	#NULL!	#NULL!	purchase a digital copy from an online retail outlet (a website)	purchase digital download (such as Steam, Itch, PlayStation Network, etc., to a PC or console)	free digital download (such as Steam, Itch, PlayStation Network, etc., to a PC or console)	#NULL!	peer to peer sharing/torrenting sites	#NULL!	Personal computer/laptop	#NULL!	#NULL!	#NULL!	#NULL!	#NULL!	#NULL!	#NULL!	#NULL!		I purchase for both myself and others	$200-$499	#NULL!	Never	Never	Never	Never		#NULL!	#NULL!	#NULL!		They mean nothing to me.	Never	Always	Never	Most of the time	Never	Never	#NULL!		Somewhat agree	Strongly agree	Neither agree nor disagree	Strongly disagree
2020-10-11 23:43:42	2020-10-11 23:50:50	Daily	more than 20 hours	#NULL!	#NULL!	#NULL!	#NULL!	#NULL!	purchase a digital copy from an online retail outlet (a website)	purchase digital download (such as Steam, Itch, PlayStation Network, etc., to a PC or console)	free digital download (such as Steam, Itch, PlayStation Network, etc., to a PC or console)	#NULL!	#NULL!	#NULL!	Personal computer/laptop	Playstation	Xbox	#NULL!	Nintendo Switch	#NULL!	#NULL!	#NULL!	#NULL!		I purchase for both myself and others	$200-$499	#NULL!	Never	Never	#NULL!	#NULL!		#NULL!	#NULL!	#NULL!		Frequently inaccurate or overly strict on ratings being applied.	Never	Sometimes	Sometimes	Always	Sometimes	Always	Most of the time	Stream gameplay	Strongly agree	Somewhat disagree	Somewhat disagree	Somewhat disagree
2020-10-09 07:36:33	2020-10-09 07:46:14	Daily	16-20 hours	#NULL!	#NULL!	purchase hard copy from a bricks-and-mortar retail outlet	purchase digital copy from a bricks-and-mortar retail outlet	purchase hard copy from an online retail outlet (a website)	purchase a digital copy from an online retail outlet (a website)	purchase digital download (such as Steam, Itch, PlayStation Network, etc., to a PC or console)	free digital download (such as Steam, Itch, PlayStation Network, etc., to a PC or console)	#NULL!	#NULL!	#NULL!	Personal computer/laptop	Playstation	#NULL!	Nintendo Wii	Nintendo Switch	#NULL!	#NULL!	#NULL!	#NULL!		I purchase for both myself and others	$500-$999	#NULL!	Never	Always	Always	Never		#NULL!	#NULL!	#NULL!		Can be misleading, especially in the lower classifications.	Sometimes	Most of the time	Most of the time	Most of the time	About half the time	Most of the time	Never		Strongly agree	Somewhat agree	Neither agree nor disagree	Somewhat agree
2020-10-09 03:00:15	2020-10-09 03:09:07	Daily	more than 20 hours	#NULL!	#NULL!	purchase hard copy from a bricks-and-mortar retail outlet	#NULL!	#NULL!	#NULL!	purchase digital download (such as Steam, Itch, PlayStation Network, etc., to a PC or console)	free digital download (such as Steam, Itch, PlayStation Network, etc., to a PC or console)	#NULL!	#NULL!	#NULL!	Personal computer/laptop	Playstation	Xbox	#NULL!	Nintendo Switch	mobile phone/tablet	#NULL!	#NULL!	#NULL!		I purchase for myself only	$500-$999	Never	#NULL!	#NULL!	#NULL!	#NULL!		#NULL!	#NULL!	#NULL!		The Australian system is outdated and flawed. It harshly penalises video games that contain drug use but accepts rape and torture.	Never	Most of the time	Sometimes	About half the time	Never	Sometimes	#NULL!		Strongly agree	Somewhat agree	Strongly disagree	Somewhat disagree
2020-09-29 02:45:21	2020-09-29 02:53:25	Daily	11-15 hours	purchase via a mobile phone or tablet app store	free download via a mobile phone or tablet app store	#NULL!	#NULL!	#NULL!	#NULL!	purchase digital download (such as Steam, Itch, PlayStation Network, etc., to a PC or console)	#NULL!	#NULL!	#NULL!	#NULL!	Personal computer/laptop	#NULL!	#NULL!	#NULL!	#NULL!	mobile phone/tablet	#NULL!	#NULL!	#NULL!		I purchase for both myself and others	more than $1000	#NULL!	Never	Never	#NULL!	#NULL!		#NULL!	#NULL!	#NULL!		Not important	Never	Always	Sometimes	Sometimes	Sometimes	About half the time	Never		Somewhat agree	Somewhat agree	Somewhat disagree	Strongly disagree
2020-10-02 11:39:12	2020-10-02 11:48:17	Monthly	less than one hour	#NULL!	#NULL!	purchase hard copy from a bricks-and-mortar retail outlet	#NULL!	#NULL!	#NULL!	#NULL!	#NULL!	sharing (with friends and family)	peer to peer sharing/torrenting sites	#NULL!	Personal computer/laptop	Playstation	#NULL!	#NULL!	#NULL!	mobile phone/tablet	#NULL!	#NULL!	#NULL!		I purchase for myself only	$1-$49	Never	#NULL!	#NULL!	#NULL!	#NULL!		#NULL!	#NULL!	#NULL!		I’m over 18 so for me I don’t feel worried about what I’m going to see in terms of graphicness, but I wouldn’t disregard a game targeted towards younger children if it’s entertaining. Eg. Family games.	Never	Sometimes	Sometimes	Sometimes	About half the time	About half the time	#NULL!		Somewhat agree	Somewhat agree	Neither agree nor disagree	Neither agree nor disagree
2020-09-23 01:46:32	2020-09-23 01:53:11	Once a week	less than one hour	purchase via a mobile phone or tablet app store	free download via a mobile phone or tablet app store	#NULL!	#NULL!	#NULL!	#NULL!	#NULL!	#NULL!	#NULL!	#NULL!	#NULL!	#NULL!	#NULL!	Xbox	#NULL!	#NULL!	mobile phone/tablet	#NULL!	#NULL!	#NULL!		I purchase for both myself and others	$1-$49	#NULL!	Never	Never	Always	#NULL!		#NULL!	#NULL!	#NULL!		It's a useful guide when considering games for my kids.	Sometimes	Sometimes	Sometimes	Most of the time	Never	Most of the time	#NULL!		Strongly agree	Somewhat agree	Neither agree nor disagree	Somewhat disagree
2020-09-29 17:37:47	2020-09-29 17:49:15	Monthly	less than one hour	purchase via a mobile phone or tablet app store	free download via a mobile phone or tablet app store	#NULL!	#NULL!	#NULL!	purchase a digital copy from an online retail outlet (a website)	#NULL!	#NULL!	#NULL!	#NULL!	#NULL!	#NULL!	Playstation	#NULL!	#NULL!	#NULL!	mobile phone/tablet	#NULL!	#NULL!	#NULL!		I purchase for myself only	$1-$49	Sometimes	#NULL!	#NULL!	#NULL!	#NULL!		#NULL!	#NULL!	#NULL!		I just use the classification system to alert me to possible content. Then make a decision depending on what it contains.	About half the time	Most of the time	Most of the time	About half the time	About half the time	About half the time	#NULL!		Strongly agree	Somewhat agree	Somewhat agree	Neither agree nor disagree
2020-09-22 20:30:07	2020-09-22 20:40:53	Less than once a month	less than one hour	#NULL!	#NULL!	#NULL!	#NULL!	#NULL!	#NULL!	purchase digital download (such as Steam, Itch, PlayStation Network, etc., to a PC or console)	free digital download (such as Steam, Itch, PlayStation Network, etc., to a PC or console)	#NULL!	#NULL!	streaming online	Personal computer/laptop	#NULL!	#NULL!	#NULL!	#NULL!	#NULL!	#NULL!	#NULL!	#NULL!		I purchase for myself only	$1-$49	Never	#NULL!	#NULL!	#NULL!	#NULL!		#NULL!	#NULL!	#NULL!		As an adult I am not concerned for myself in regards to classifications. The theme/setting of the game is more likely to indicate if I will find it unpleasent to play	Never	About half the time	About half the time	Always	Never	Sometimes	#NULL!		Neither agree nor disagree	Neither agree nor disagree	Somewhat disagree	Somewhat disagree
2020-09-30 07:40:22	2020-09-30 08:09:52	Less than once a month	less than one hour	#NULL!	free download via a mobile phone or tablet app store	#NULL!	#NULL!	#NULL!	#NULL!	purchase digital download (such as Steam, Itch, PlayStation Network, etc., to a PC or console)	free digital download (such as Steam, Itch, PlayStation Network, etc., to a PC or console)	sharing (with friends and family)	#NULL!	#NULL!	Personal computer/laptop	#NULL!	#NULL!	#NULL!	#NULL!	mobile phone/tablet	#NULL!	#NULL!	#NULL!		I purchase for both myself and others	$1-$49	#NULL!	About half the time	More than half the time	#NULL!	#NULL!		#NULL!	#NULL!	#NULL!		Myself and the people I purchase games for are over 18, and I understand the personal preferences and tastes of those I purchase for. Games with a lower classification aren't necessarily bad, I certainly play games designed for younger people, but I know that the people I may purchase for would prefer something they would consider more "age appropriate".	About half the time	Most of the time	About half the time	Sometimes	About half the time	Most of the time	About half the time	Videos of gameplay on Youtube	Somewhat agree	Somewhat agree	Somewhat disagree	Somewhat agree
2020-11-12 03:54:50	2020-11-12 04:01:48	Monthly	1 -3 hours	purchase via a mobile phone or tablet app store	free download via a mobile phone or tablet app store	#NULL!	#NULL!	#NULL!	#NULL!	#NULL!	#NULL!	#NULL!	#NULL!	#NULL!	Personal computer/laptop	#NULL!	#NULL!	#NULL!	#NULL!	#NULL!	#NULL!	#NULL!	#NULL!		I purchase for myself only	$1-$49	more than half the time	#NULL!	#NULL!	#NULL!	#NULL!		#NULL!	#NULL!	#NULL!		the level of violence	Sometimes	Always	Always	Always	About half the time	About half the time	#NULL!		Strongly agree	Somewhat agree	Neither agree nor disagree	Somewhat disagree
2020-09-23 08:25:49	2020-09-23 08:35:43	Once a week	1 -3 hours	purchase via a mobile phone or tablet app store	free download via a mobile phone or tablet app store	#NULL!	#NULL!	#NULL!	purchase a digital copy from an online retail outlet (a website)	purchase digital download (such as Steam, Itch, PlayStation Network, etc., to a PC or console)	free digital download (such as Steam, Itch, PlayStation Network, etc., to a PC or console)	#NULL!	peer to peer sharing/torrenting sites	#NULL!	Personal computer/laptop	#NULL!	#NULL!	#NULL!	#NULL!	mobile phone/tablet	Nintendo DS	#NULL!	#NULL!		I purchase for both myself and others	$1-$49	#NULL!	Never	Sometimes	About half the time	#NULL!		#NULL!	#NULL!	#NULL!		Heavy sex scenes for under 16	Sometimes	Most of the time	Sometimes	Always	Sometimes	Most of the time	#NULL!		Somewhat agree	Strongly agree	Somewhat disagree	Somewhat agree
2020-09-23 04:25:28	2020-09-23 04:31:21	2-3 times a week	1 -3 hours	#NULL!	#NULL!	#NULL!	#NULL!	#NULL!	#NULL!	#NULL!	free digital download (such as Steam, Itch, PlayStation Network, etc., to a PC or console)	#NULL!	#NULL!	streaming online	Personal computer/laptop	#NULL!	#NULL!	#NULL!	#NULL!	#NULL!	#NULL!	#NULL!	#NULL!		I purchase for myself only	$1-$49	Sometimes	#NULL!	#NULL!	#NULL!	#NULL!		#NULL!	#NULL!	#NULL!			Never	About half the time	About half the time	Most of the time	Most of the time	Most of the time	#NULL!		Strongly agree	Neither agree nor disagree	Neither agree nor disagree	Somewhat disagree
2020-10-11 18:26:41	2020-10-11 18:32:41	2-3 times a week	1 -3 hours	purchase via a mobile phone or tablet app store	free download via a mobile phone or tablet app store	#NULL!	#NULL!	#NULL!	purchase a digital copy from an online retail outlet (a website)	#NULL!	#NULL!	#NULL!	#NULL!	#NULL!	Personal computer/laptop	#NULL!	#NULL!	#NULL!	#NULL!	#NULL!	#NULL!	#NULL!	#NULL!		I purchase for myself only	$1-$49	Sometimes	#NULL!	#NULL!	#NULL!	#NULL!		#NULL!	#NULL!	#NULL!		I don't want mindless violence or other issues to affect the game	About half the time	Most of the time	About half the time	About half the time	Most of the time	Always	#NULL!		Strongly agree	Somewhat disagree	Somewhat disagree	Neither agree nor disagree
2020-10-04 23:04:14	2020-10-04 23:23:10	2-3 times a week	3-6 hours	#NULL!	free download via a mobile phone or tablet app store	purchase hard copy from a bricks-and-mortar retail outlet	purchase digital copy from a bricks-and-mortar retail outlet	purchase hard copy from an online retail outlet (a website)	#NULL!	purchase digital download (such as Steam, Itch, PlayStation Network, etc., to a PC or console)	free digital download (such as Steam, Itch, PlayStation Network, etc., to a PC or console)	sharing (with friends and family)	#NULL!	#NULL!	Personal computer/laptop	#NULL!	#NULL!	#NULL!	Nintendo Switch	mobile phone/tablet	Nintendo DS	#NULL!	#NULL!		I purchase for both myself and others	$1-$49	#NULL!	Never	Never	#NULL!	#NULL!		#NULL!	#NULL!	#NULL!		My partner and I are both adults, so are not concerned with age restricted/recommended ratings. The style of games that we play very rarely enter the higher ratings anyway (they are more puzzle/story based). If I do purchase a game that has a higher rating, I will already be generally aware of the content, so will make a judgement based directly on that, rather than the rating assigned. I don't b…	Never	Most of the time	Never	Always	Most of the time	Always	#NULL!		Strongly agree	Neither agree nor disagree	Somewhat disagree	Somewhat disagree
2020-09-23 20:27:05	2020-09-23 21:06:03	2-3 times a week	3-6 hours	#NULL!	#NULL!	#NULL!	#NULL!	#NULL!	#NULL!	purchase digital download (such as Steam, Itch, PlayStation Network, etc., to a PC or console)	#NULL!	#NULL!	#NULL!	#NULL!	#NULL!	#NULL!	#NULL!	#NULL!	Nintendo Switch	#NULL!	#NULL!	#NULL!	#NULL!		I purchase for myself only	$1-$49	Never	#NULL!	#NULL!	#NULL!	#NULL!		#NULL!	#NULL!	#NULL!		i personally dont look at it or care but thats because the games i get are all g rated, very cutesy and innocent	Never	Most of the time	Never	About half the time	Most of the time	About half the time	#NULL!		Somewhat disagree	Somewhat agree	Somewhat agree	Neither agree nor disagree
2020-11-04 19:27:10	2020-11-04 19:34:05	Daily	3-6 hours	#NULL!	free download via a mobile phone or tablet app store	#NULL!	#NULL!	#NULL!	#NULL!	#NULL!	#NULL!	#NULL!	#NULL!	#NULL!	#NULL!	#NULL!	#NULL!	#NULL!	#NULL!	mobile phone/tablet	#NULL!	#NULL!	#NULL!		I purchase for myself only	$1-$49	more than half the time	#NULL!	#NULL!	#NULL!	#NULL!		#NULL!	#NULL!	#NULL!		It allows me to know what will be involved in the game	Sometimes	Most of the time	About half the time	Always	About half the time	About half the time	Never		Neither agree nor disagree	Somewhat agree	Somewhat agree	Somewhat agree
2020-10-09 11:19:33	2020-10-09 11:27:38	Daily	7-10 hours	#NULL!	free download via a mobile phone or tablet app store	#NULL!	#NULL!	#NULL!	#NULL!	purchase digital download (such as Steam, Itch, PlayStation Network, etc., to a PC or console)	free digital download (such as Steam, Itch, PlayStation Network, etc., to a PC or console)	sharing (with friends and family)	#NULL!	#NULL!	Personal computer/laptop	#NULL!	#NULL!	#NULL!	#NULL!	mobile phone/tablet	#NULL!	#NULL!	#NULL!		I purchase for both myself and others	$1-$49	#NULL!	Never	Never	#NULL!	#NULL!		#NULL!	#NULL!	#NULL!		Theyre extremely arbitrary and inaccurate. Violence and implied sexual relationships are rated the same where they aren't equally "difficult" for younger people to understand.	Never	About half the time	About half the time	Most of the time	About half the time	Sometimes	#NULL!		Neither agree nor disagree	Somewhat agree	Somewhat agree	Neither agree nor disagree
2020-09-26 22:16:16	2020-09-26 22:23:38	Daily	11-15 hours	#NULL!	#NULL!	#NULL!	#NULL!	#NULL!	purchase a digital copy from an online retail outlet (a website)	purchase digital download (such as Steam, Itch, PlayStation Network, etc., to a PC or console)	free digital download (such as Steam, Itch, PlayStation Network, etc., to a PC or console)	sharing (with friends and family)	#NULL!	#NULL!	Personal computer/laptop	#NULL!	#NULL!	#NULL!	#NULL!	#NULL!	#NULL!	#NULL!	#NULL!		I purchase for both myself and others	$1-$49	#NULL!	Sometimes	Sometimes	#NULL!	#NULL!		#NULL!	#NULL!	#NULL!		I might look at the categories within the classification, but would purchase a game for myself as an adult based more on its appeal to my tastes than the rating.	Never	About half the time	About half the time	Most of the time	Sometimes	Never	#NULL!		Somewhat disagree	Strongly agree	Somewhat agree	Neither agree nor disagree
2020-09-29 17:15:07	2020-09-29 17:22:07	Daily	16-20 hours	purchase via a mobile phone or tablet app store	free download via a mobile phone or tablet app store	#NULL!	#NULL!	#NULL!	#NULL!	#NULL!	#NULL!	#NULL!	#NULL!	#NULL!	#NULL!	#NULL!	#NULL!	#NULL!	#NULL!	mobile phone/tablet	#NULL!	#NULL!	#NULL!		I purchase for myself only	$1-$49	Never	#NULL!	#NULL!	#NULL!	#NULL!		#NULL!	#NULL!	#NULL!		Not important	Never	Sometimes	About half the time	About half the time	Sometimes	Sometimes	#NULL!		Somewhat agree	Neither agree nor disagree	Somewhat disagree	Somewhat disagree
2020-10-11 01:35:24	2020-10-11 01:39:43	Less than once a month	less than one hour	#NULL!	#NULL!	purchase hard copy from a bricks-and-mortar retail outlet	#NULL!	#NULL!	#NULL!	#NULL!	#NULL!	#NULL!	#NULL!	#NULL!	Personal computer/laptop	Playstation	#NULL!	#NULL!	#NULL!	#NULL!	#NULL!	#NULL!	#NULL!		I purchase for myself only	$0	Never	#NULL!	#NULL!	#NULL!	#NULL!		#NULL!	#NULL!	#NULL!		Don't really pay attention	Never	Sometimes	Never	Sometimes	Sometimes	Sometimes	#NULL!		Somewhat agree	Somewhat agree	Neither agree nor disagree	Neither agree nor disagree
2020-10-09 17:02:06	2020-10-09 17:06:25	Monthly	1 -3 hours	#NULL!	#NULL!	#NULL!	#NULL!	purchase hard copy from an online retail outlet (a website)	purchase a digital copy from an online retail outlet (a website)	#NULL!	#NULL!	#NULL!	#NULL!	#NULL!	Personal computer/laptop	#NULL!	#NULL!	#NULL!	#NULL!	#NULL!	#NULL!	#NULL!	#NULL!		I purchase for myself only	$0	Sometimes	#NULL!	#NULL!	#NULL!	#NULL!		#NULL!	#NULL!	#NULL!			Never	Most of the time	Most of the time	Most of the time	Never	Most of the time	#NULL!		Somewhat agree	Neither agree nor disagree	Somewhat disagree	Neither agree nor disagree
2020-10-17 05:35:49	2020-10-17 05:46:53	2-3 times a week	1 -3 hours	purchase via a mobile phone or tablet app store	free download via a mobile phone or tablet app store	purchase hard copy from a bricks-and-mortar retail outlet	#NULL!	purchase hard copy from an online retail outlet (a website)	#NULL!	purchase digital download (such as Steam, Itch, PlayStation Network, etc., to a PC or console)	#NULL!	sharing (with friends and family)	#NULL!	#NULL!	Personal computer/laptop	#NULL!	#NULL!	#NULL!	Nintendo Switch	mobile phone/tablet	Nintendo DS	#NULL!	#NULL!		I purchase for both myself and others	$50-$99	#NULL!	Sometimes	Never	Always	#NULL!		#NULL!	#NULL!	#NULL!		If the game is for a child, it is important they are safe from violence or mature themes, so I will always check the ratings. This isn't as important for myself as the types of games I enjoy aren't often violent so would not have a high rating.	Sometimes	Most of the time	Sometimes	Always	Never	Most of the time	#NULL!		Somewhat agree	Somewhat disagree	Neither agree nor disagree	Neither agree nor disagree
2020-10-14 19:20:36	2020-10-14 20:41:19	Daily	1 -3 hours	purchase via a mobile phone or tablet app store	#NULL!	purchase hard copy from a bricks-and-mortar retail outlet	#NULL!	purchase hard copy from an online retail outlet (a website)	#NULL!	purchase digital download (such as Steam, Itch, PlayStation Network, etc., to a PC or console)	#NULL!	sharing (with friends and family)	#NULL!	#NULL!	Personal computer/laptop	#NULL!	Xbox	Nintendo Wii	#NULL!	mobile phone/tablet	Nintendo DS	#NULL!	other	Gameboy Advance	I purchase for myself only	$50-$99	Never	#NULL!	#NULL!	#NULL!	#NULL!		#NULL!	#NULL!	#NULL!		The classification system can be helpful for parents with young children but that's about it. I think that teenagers and adults are more than capable of making their own decisions about what games they are able to play/what games they can handle playing.	Never	Never	Never	Sometimes	Sometimes	Most of the time	Most of the time	Franchises and characters	Strongly agree	Strongly agree	Neither agree nor disagree	Somewhat agree
2020-09-23 05:47:19	2020-09-23 05:53:07	2-3 times a week	1 -3 hours	purchase via a mobile phone or tablet app store	free download via a mobile phone or tablet app store	#NULL!	#NULL!	purchase hard copy from an online retail outlet (a website)	#NULL!	purchase digital download (such as Steam, Itch, PlayStation Network, etc., to a PC or console)	free digital download (such as Steam, Itch, PlayStation Network, etc., to a PC or console)	#NULL!	#NULL!	#NULL!	Personal computer/laptop	#NULL!	#NULL!	#NULL!	Nintendo Switch	mobile phone/tablet	#NULL!	#NULL!	#NULL!		I purchase for myself only	$50-$99	Never	#NULL!	#NULL!	#NULL!	#NULL!		#NULL!	#NULL!	#NULL!			Never	Sometimes	About half the time	Most of the time	Sometimes	Most of the time	#NULL!		Somewhat disagree	Neither agree nor disagree	Somewhat agree	Somewhat agree
2020-10-01 02:34:29	2020-10-01 02:39:31	2-3 times a week	1 -3 hours	#NULL!	#NULL!	purchase hard copy from a bricks-and-mortar retail outlet	#NULL!	#NULL!	#NULL!	#NULL!	#NULL!	#NULL!	#NULL!	#NULL!	#NULL!	Playstation	#NULL!	#NULL!	Nintendo Switch	#NULL!	#NULL!	#NULL!	#NULL!		I purchase for both myself and others	$50-$99	#NULL!	Never	Never	#NULL!	#NULL!		#NULL!	#NULL!	#NULL!		I will purchase games regardless of the classification	Never	About half the time	About half the time	Most of the time	Most of the time	Most of the time	#NULL!		Somewhat agree	Neither agree nor disagree	Neither agree nor disagree	Somewhat disagree
2020-10-11 19:27:19	2020-10-11 19:30:35	Less than once a month	3-6 hours	#NULL!	#NULL!	#NULL!	#NULL!	#NULL!	#NULL!	#NULL!	free digital download (such as Steam, Itch, PlayStation Network, etc., to a PC or console)	#NULL!	#NULL!	#NULL!	Personal computer/laptop	#NULL!	#NULL!	#NULL!	#NULL!	#NULL!	#NULL!	#NULL!	#NULL!		I purchase for myself only	$50-$99	Sometimes	#NULL!	#NULL!	#NULL!	#NULL!		#NULL!	#NULL!	#NULL!		Not applicable to me. More relevant for parents concerned about their children	Never	About half the time	Never	Most of the time	Never	About half the time	Never		Neither agree nor disagree	Somewhat disagree	Somewhat disagree	Neither agree nor disagree
2020-09-29 02:08:50	2020-09-29 02:16:41	2-3 times a week	7-10 hours	purchase via a mobile phone or tablet app store	free download via a mobile phone or tablet app store	purchase hard copy from a bricks-and-mortar retail outlet	#NULL!	purchase hard copy from an online retail outlet (a website)	#NULL!	#NULL!	#NULL!	#NULL!	#NULL!	#NULL!	#NULL!	#NULL!	#NULL!	#NULL!	Nintendo Switch	mobile phone/tablet	Nintendo DS	#NULL!	#NULL!		I purchase for myself only	$50-$99	Sometimes	#NULL!	#NULL!	#NULL!	#NULL!		#NULL!	#NULL!	#NULL!		Well they’re helpful but I don’t usually buy the violent games	Sometimes	Never	Sometimes	Most of the time	Never	Always	#NULL!		Somewhat agree	Somewhat agree	Strongly agree	Neither agree nor disagree
2020-09-29 18:28:17	2020-09-29 18:36:52	Daily	7-10 hours	purchase via a mobile phone or tablet app store	#NULL!	#NULL!	#NULL!	#NULL!	#NULL!	#NULL!	#NULL!	#NULL!	#NULL!	#NULL!	#NULL!	#NULL!	#NULL!	#NULL!	#NULL!	mobile phone/tablet	#NULL!	#NULL!	#NULL!		I purchase for both myself and others	$50-$99	#NULL!	Always	Always	Always	#NULL!		#NULL!	#NULL!	#NULL!			Most of the time	Most of the time	Sometimes	About half the time	Sometimes	Sometimes	Never		Neither agree nor disagree	Neither agree nor disagree	Neither agree nor disagree	Neither agree nor disagree
2020-10-09 10:41:52	2020-10-09 10:51:16	Daily	more than 20 hours	#NULL!	free download via a mobile phone or tablet app store	purchase hard copy from a bricks-and-mortar retail outlet	#NULL!	#NULL!	#NULL!	purchase digital download (such as Steam, Itch, PlayStation Network, etc., to a PC or console)	#NULL!	#NULL!	#NULL!	#NULL!	Personal computer/laptop	Playstation	#NULL!	#NULL!	#NULL!	mobile phone/tablet	#NULL!	#NULL!	#NULL!		I purchase for both myself and others	$50-$99	#NULL!	Sometimes	About half the time	More than half the time	#NULL!		#NULL!	#NULL!	#NULL!		Different tastes in content and levels of adult themes	Sometimes	Sometimes	About half the time	Most of the time	Never	Sometimes	#NULL!		Neither agree nor disagree	Somewhat disagree	Somewhat disagree	Strongly disagree
2020-09-29 17:37:17	2020-09-29 17:42:42	Once a week	less than one hour	#NULL!	#NULL!	#NULL!	#NULL!	#NULL!	#NULL!	purchase digital download (such as Steam, Itch, PlayStation Network, etc., to a PC or console)	#NULL!	#NULL!	#NULL!	#NULL!	#NULL!	#NULL!	Xbox	#NULL!	#NULL!	#NULL!	#NULL!	#NULL!	#NULL!		I purchase for myself only	$100-$199	Never	#NULL!	#NULL!	#NULL!	#NULL!		#NULL!	#NULL!	#NULL!			Never	Always	Most of the time	Sometimes	Never	Most of the time	About half the time		Neither agree nor disagree	Neither agree nor disagree	Neither agree nor disagree	Neither agree nor disagree
2020-11-07 11:41:34	2020-11-07 11:50:38	2-3 times a week	1 -3 hours	#NULL!	free download via a mobile phone or tablet app store	#NULL!	#NULL!	#NULL!	#NULL!	purchase digital download (such as Steam, Itch, PlayStation Network, etc., to a PC or console)	free digital download (such as Steam, Itch, PlayStation Network, etc., to a PC or console)	sharing (with friends and family)	#NULL!	#NULL!	#NULL!	Playstation	#NULL!	#NULL!	#NULL!	mobile phone/tablet	#NULL!	#NULL!	#NULL!		I purchase for both myself and others	$100-$199	#NULL!	Never	Never	#NULL!	#NULL!		#NULL!	#NULL!	#NULL!		I think its important that games have classification. There have been so many issues in the world as a result of not adhering to classifications. For me personally, i dont take note of the systems when purchasing games but i believe my mental health is at a state where it wouldnt affect me	Never	Sometimes	Sometimes	About half the time	About half the time	Most of the time	#NULL!		Somewhat agree	Somewhat agree	Neither agree nor disagree	Somewhat disagree
2020-10-01 03:35:51	2020-10-01 03:40:01	Once a week	1 -3 hours	#NULL!	#NULL!	#NULL!	#NULL!	#NULL!	#NULL!	#NULL!	free digital download (such as Steam, Itch, PlayStation Network, etc., to a PC or console)	#NULL!	#NULL!	#NULL!	Personal computer/laptop	#NULL!	#NULL!	#NULL!	#NULL!	#NULL!	#NULL!	#NULL!	#NULL!		I purchase for myself only	$100-$199	Sometimes	#NULL!	#NULL!	#NULL!	#NULL!		#NULL!	#NULL!	#NULL!		I don’t like gruesome games	Sometimes	About half the time	About half the time	About half the time	About half the time	About half the time	#NULL!		Neither agree nor disagree	Somewhat agree	Somewhat agree	Neither agree nor disagree
2020-10-14 05:31:37	2020-10-14 05:38:38	2-3 times a week	1 -3 hours	purchase via a mobile phone or tablet app store	free download via a mobile phone or tablet app store	purchase hard copy from a bricks-and-mortar retail outlet	#NULL!	purchase hard copy from an online retail outlet (a website)	#NULL!	purchase digital download (such as Steam, Itch, PlayStation Network, etc., to a PC or console)	free digital download (such as Steam, Itch, PlayStation Network, etc., to a PC or console)	#NULL!	#NULL!	#NULL!	#NULL!	#NULL!	#NULL!	#NULL!	Nintendo Switch	mobile phone/tablet	#NULL!	#NULL!	#NULL!		I purchase for both myself and others	$100-$199	#NULL!	Always	Always	Always	#NULL!		#NULL!	#NULL!	#NULL!		It’s there for a reason.	Sometimes	Always	Sometimes	Sometimes	Sometimes	Never	#NULL!		Neither agree nor disagree	Somewhat agree	Somewhat disagree	Somewhat disagree
2020-11-04 05:09:10	2020-11-04 05:23:19	2-3 times a week	1 -3 hours	#NULL!	free download via a mobile phone or tablet app store	#NULL!	#NULL!	#NULL!	#NULL!	#NULL!	#NULL!	#NULL!	#NULL!	#NULL!	#NULL!	#NULL!	#NULL!	#NULL!	#NULL!	mobile phone/tablet	#NULL!	#NULL!	#NULL!		I purchase for both myself and others	$100-$199	#NULL!	Never	Never	Always	#NULL!		#NULL!	#NULL!	#NULL!		My younger children (8 and 9) only play up to PG, whereas my older child (15) plays up to and including R18, as long as the content is not sexual (ie, he plays R18 horror type games).	Most of the time	Sometimes	Never	Sometimes	Never	About half the time	#NULL!		Somewhat agree	Somewhat agree	Somewhat disagree	Neither agree nor disagree
2020-10-14 04:12:54	2020-10-14 04:37:00	Monthly	1 -3 hours	#NULL!	#NULL!	#NULL!	#NULL!	#NULL!	#NULL!	#NULL!	#NULL!	sharing (with friends and family)	#NULL!	#NULL!	Personal computer/laptop	#NULL!	#NULL!	#NULL!	#NULL!	#NULL!	#NULL!	#NULL!	#NULL!		I purchase for myself only	$100-$199	Never	#NULL!	#NULL!	#NULL!	#NULL!		#NULL!	#NULL!	#NULL!		never thought about this	Never	Sometimes	About half the time	Sometimes	Sometimes	Sometimes	#NULL!		Somewhat agree	Somewhat agree	Somewhat agree	Somewhat agree
2020-10-11 19:20:25	2020-10-11 19:27:09	Less than once a month	1 -3 hours	#NULL!	#NULL!	#NULL!	#NULL!	#NULL!	#NULL!	purchase digital download (such as Steam, Itch, PlayStation Network, etc., to a PC or console)	free digital download (such as Steam, Itch, PlayStation Network, etc., to a PC or console)	#NULL!	#NULL!	#NULL!	Personal computer/laptop	#NULL!	#NULL!	#NULL!	Nintendo Switch	#NULL!	#NULL!	#NULL!	#NULL!		I purchase for myself only	$100-$199	Never	#NULL!	#NULL!	#NULL!	#NULL!		#NULL!	#NULL!	#NULL!		Not relevant to my age group. It would be more relevant for parents when considering to buy games for their children however.	Never	About half the time	Sometimes	Most of the time	Sometimes	About half the time	Never		Somewhat agree	Neither agree nor disagree	Somewhat disagree	Neither agree nor disagree
2020-10-10 17:12:13	2020-10-10 17:33:47	2-3 times a week	3-6 hours	#NULL!	free download via a mobile phone or tablet app store	purchase hard copy from a bricks-and-mortar retail outlet	#NULL!	purchase hard copy from an online retail outlet (a website)	purchase a digital copy from an online retail outlet (a website)	purchase digital download (such as Steam, Itch, PlayStation Network, etc., to a PC or console)	free digital download (such as Steam, Itch, PlayStation Network, etc., to a PC or console)	sharing (with friends and family)	peer to peer sharing/torrenting sites	#NULL!	Personal computer/laptop	Playstation	Xbox	#NULL!	#NULL!	mobile phone/tablet	#NULL!	#NULL!	#NULL!		I purchase for myself only	$100-$199	Sometimes	#NULL!	#NULL!	#NULL!	#NULL!		#NULL!	#NULL!	#NULL!		I'm largely indifferent to the classification system. I tend to view it more as a vague guide on whether the game will be too 'childish/simple rather than actually what the content will contain.	Never	Always	About half the time	Most of the time	Sometimes	Most of the time	#NULL!		Somewhat disagree	Strongly agree	Somewhat agree	Strongly agree
2020-11-05 18:53:46	2020-11-05 19:00:04	Daily	7-10 hours	#NULL!	free download via a mobile phone or tablet app store	#NULL!	#NULL!	#NULL!	#NULL!	#NULL!	free digital download (such as Steam, Itch, PlayStation Network, etc., to a PC or console)	#NULL!	#NULL!	#NULL!	Personal computer/laptop	#NULL!	#NULL!	#NULL!	#NULL!	mobile phone/tablet	#NULL!	#NULL!	#NULL!		I purchase for both myself and others	$100-$199	#NULL!	Never	More than half the time	Always	#NULL!		#NULL!	#NULL!	#NULL!		I wouldn’t want to allow someone under 18/16 playing games that involve in depth detail of killing/shooting/violent/sexual games.	Never	Sometimes	About half the time	Most of the time	Sometimes	Always	#NULL!		Neither agree nor disagree	Somewhat agree	Somewhat disagree	Strongly disagree
2020-10-29 04:59:49	2020-10-29 06:07:06	Daily	7-10 hours	#NULL!	free download via a mobile phone or tablet app store	#NULL!	#NULL!	purchase hard copy from an online retail outlet (a website)	#NULL!	#NULL!	#NULL!	#NULL!	#NULL!	streaming online	Personal computer/laptop	Playstation	#NULL!	#NULL!	#NULL!	mobile phone/tablet	#NULL!	#NULL!	#NULL!		I purchase for both myself and others	$100-$199	#NULL!	Never	Never	Sometimes	#NULL!		#NULL!	#NULL!	#NULL!		My children know that games like Grand Theft Auto are fantasy and are in no way reflections on real life	Never	Sometimes	Sometimes	About half the time	Never	Never	#NULL!		Strongly agree	Neither agree nor disagree	Somewhat disagree	Somewhat disagree
2020-10-09 22:40:48	2020-10-09 22:47:36	Daily	11-15 hours	#NULL!	free download via a mobile phone or tablet app store	#NULL!	#NULL!	#NULL!	#NULL!	purchase digital download (such as Steam, Itch, PlayStation Network, etc., to a PC or console)	free digital download (such as Steam, Itch, PlayStation Network, etc., to a PC or console)	#NULL!	#NULL!	#NULL!	Personal computer/laptop	#NULL!	#NULL!	#NULL!	#NULL!	mobile phone/tablet	#NULL!	#NULL!	#NULL!		I purchase for myself only	$100-$199	Never	#NULL!	#NULL!	#NULL!	#NULL!		#NULL!	#NULL!	#NULL!		I am indifferent. I select games based on how they look and their descriptions.	Never	Sometimes	About half the time	Most of the time	Most of the time	About half the time	#NULL!		Somewhat disagree	Somewhat agree	Somewhat agree	Neither agree nor disagree
2020-09-29 10:33:30	2020-09-29 10:39:11	Monthly	1 -3 hours	purchase via a mobile phone or tablet app store	free download via a mobile phone or tablet app store	#NULL!	#NULL!	#NULL!	#NULL!	purchase digital download (such as Steam, Itch, PlayStation Network, etc., to a PC or console)	#NULL!	#NULL!	#NULL!	#NULL!	#NULL!	Playstation	#NULL!	#NULL!	Nintendo Switch	mobile phone/tablet	#NULL!	#NULL!	#NULL!		I purchase for myself only	$200-$499	Never	#NULL!	#NULL!	#NULL!	#NULL!		#NULL!	#NULL!	#NULL!		not a factor	Never	Always	Sometimes	About half the time	Sometimes	About half the time	#NULL!		Neither agree nor disagree	Somewhat agree	Somewhat agree	Neither agree nor disagree
2020-10-09 02:26:53	2020-10-09 02:38:37	2-3 times a week	3-6 hours	#NULL!	#NULL!	#NULL!	#NULL!	#NULL!	#NULL!	purchase digital download (such as Steam, Itch, PlayStation Network, etc., to a PC or console)	#NULL!	#NULL!	#NULL!	#NULL!	#NULL!	Playstation	#NULL!	#NULL!	#NULL!	#NULL!	#NULL!	#NULL!	#NULL!		I purchase for myself only	$200-$499	Never	#NULL!	#NULL!	#NULL!	#NULL!		#NULL!	#NULL!	#NULL!		It's typically not relevant to me because: -I'm over the age of 18, so there are no legal restrictions; and -prior to purchasing/playing a game I generally have a fairly good idea of the type of content of the game independently of the game's classification. Additionally, I'm not particularly averse to the kind of content commonly found in most games.	Never	Sometimes	Sometimes	Most of the time	Never	About half the time	Always	YouTube play-throughs and similar content	Neither agree nor disagree	Neither agree nor disagree	Strongly disagree	Strongly disagree
2020-10-13 02:22:34	2020-10-13 02:34:54	2-3 times a week	3-6 hours	purchase via a mobile phone or tablet app store	free download via a mobile phone or tablet app store	#NULL!	#NULL!	#NULL!	#NULL!	purchase digital download (such as Steam, Itch, PlayStation Network, etc., to a PC or console)	free digital download (such as Steam, Itch, PlayStation Network, etc., to a PC or console)	#NULL!	#NULL!	#NULL!	Personal computer/laptop	#NULL!	#NULL!	#NULL!	#NULL!	mobile phone/tablet	#NULL!	#NULL!	#NULL!		I purchase for myself only	$200-$499	Never	#NULL!	#NULL!	#NULL!	#NULL!		#NULL!	#NULL!	#NULL!			Never	Sometimes	Most of the time	Never	Never	Sometimes	#NULL!		Neither agree nor disagree	Neither agree nor disagree	Neither agree nor disagree	Neither agree nor disagree
2020-12-22 18:32:48	2020-12-22 18:45:24	2-3 times a week	3-6 hours	#NULL!	#NULL!	#NULL!	purchase digital copy from a bricks-and-mortar retail outlet	#NULL!	#NULL!	#NULL!	#NULL!	#NULL!	#NULL!	#NULL!	#NULL!	Playstation	#NULL!	#NULL!	#NULL!	#NULL!	#NULL!	#NULL!	#NULL!		I purchase for both myself and others	$200-$499	#NULL!	Never	Never	Never	#NULL!		#NULL!	#NULL!	#NULL!		No	Never	Never	Never	About half the time	About half the time	About half the time	#NULL!		Somewhat agree	Neither agree nor disagree	Neither agree nor disagree	Neither agree nor disagree
2020-10-09 03:16:16	2020-10-09 03:43:24	2-3 times a week	7-10 hours	#NULL!	#NULL!	purchase hard copy from a bricks-and-mortar retail outlet	#NULL!	purchase hard copy from an online retail outlet (a website)	#NULL!	purchase digital download (such as Steam, Itch, PlayStation Network, etc., to a PC or console)	free digital download (such as Steam, Itch, PlayStation Network, etc., to a PC or console)	#NULL!	#NULL!	#NULL!	Personal computer/laptop	Playstation	#NULL!	#NULL!	Nintendo Switch	#NULL!	Nintendo DS	#NULL!	#NULL!		I purchase for both myself and others	$200-$499	#NULL!	Never	Never	Always	#NULL!		#NULL!	#NULL!	#NULL!		They're fine, I don't really pay attention to them and am quite ambivalent about it. I think they're important so that young children don't play adult themed games, but parents will buy their kids adult themed games anyway... I think teenagers can stomach an 18+ game though, typically, obviously it depends on the game	Never	About half the time	Most of the time	About half the time	Most of the time	Sometimes	#NULL!		Strongly agree	Somewhat disagree	Neither agree nor disagree	Somewhat disagree
2020-11-04 00:01:15	2020-11-04 00:15:29	Daily	11-15 hours	purchase via a mobile phone or tablet app store	free download via a mobile phone or tablet app store	purchase hard copy from a bricks-and-mortar retail outlet	#NULL!	#NULL!	purchase a digital copy from an online retail outlet (a website)	#NULL!	#NULL!	#NULL!	#NULL!	#NULL!	Personal computer/laptop	#NULL!	#NULL!	#NULL!	Nintendo Switch	mobile phone/tablet	#NULL!	#NULL!	#NULL!		I purchase for both myself and others	$200-$499	#NULL!	Always	#NULL!	Always	#NULL!		#NULL!	#NULL!	#NULL!		I prefer to buy age appropriate games but this is difficult with a teenager who wants to play with their friends.	Most of the time	Always	Never	About half the time	Never	Never	Never		Neither agree nor disagree	Strongly disagree	Somewhat disagree	Somewhat disagree
2020-12-22 17:42:46	2020-12-22 18:00:34	2-3 times a week	16-20 hours	purchase via a mobile phone or tablet app store	free download via a mobile phone or tablet app store	#NULL!	#NULL!	#NULL!	#NULL!	#NULL!	#NULL!	#NULL!	#NULL!	#NULL!	#NULL!	#NULL!	#NULL!	#NULL!	#NULL!	mobile phone/tablet	#NULL!	#NULL!	#NULL!		I purchase for both myself and others	$200-$499	#NULL!	Sometimes	Sometimes	Always	#NULL!		#NULL!	#NULL!	#NULL!		My daughter is intellectually disabled so I pay more attention when purchasing for her , when my son was younger I didn’t really look at the age ratings to be honest .	Never	Never	Never	Sometimes	Never	Never	#NULL!		Neither agree nor disagree	Somewhat disagree	Neither agree nor disagree	Neither agree nor disagree
2020-09-23 02:03:11	2020-09-23 02:13:16	2-3 times a week	1 -3 hours	#NULL!	free download via a mobile phone or tablet app store	#NULL!	#NULL!	#NULL!	purchase a digital copy from an online retail outlet (a website)	purchase digital download (such as Steam, Itch, PlayStation Network, etc., to a PC or console)	free digital download (such as Steam, Itch, PlayStation Network, etc., to a PC or console)	#NULL!	#NULL!	#NULL!	#NULL!	Playstation	Xbox	#NULL!	Nintendo Switch	#NULL!	#NULL!	#NULL!	#NULL!		I purchase for both myself and others	more than $1000	#NULL!	Never	Never	Always	#NULL!		#NULL!	#NULL!	#NULL!			Never	Sometimes	Never	About half the time	Sometimes	About half the time	#NULL!		Somewhat agree	Neither agree nor disagree	Somewhat disagree	Somewhat disagree
2020-09-28 20:58:26	2020-09-28 21:10:37	Daily	7-10 hours	#NULL!	#NULL!	purchase hard copy from a bricks-and-mortar retail outlet	#NULL!	#NULL!	#NULL!	purchase digital download (such as Steam, Itch, PlayStation Network, etc., to a PC or console)	#NULL!	#NULL!	#NULL!	#NULL!	Personal computer/laptop	Playstation	Xbox	#NULL!	#NULL!	#NULL!	#NULL!	#NULL!	#NULL!		I purchase for both myself and others	more than $1000	#NULL!	Never	More than half the time	More than half the time	#NULL!		#NULL!	#NULL!	#NULL!		I am relatively ambivalent. However, in Australia, sometimes we would not receive a game because it was considered too violent etc.	Never	Always	Sometimes	Most of the time	About half the time	Most of the time	#NULL!		Somewhat agree	Neither agree nor disagree	Somewhat agree	Neither agree nor disagree
2020-10-19 03:15:23	2020-10-19 03:21:26	Daily	less than one hour	purchase via a mobile phone or tablet app store	#NULL!	#NULL!	#NULL!	#NULL!	#NULL!	purchase digital download (such as Steam, Itch, PlayStation Network, etc., to a PC or console)	free digital download (such as Steam, Itch, PlayStation Network, etc., to a PC or console)	#NULL!	#NULL!	#NULL!	Personal computer/laptop	#NULL!	#NULL!	#NULL!	#NULL!	mobile phone/tablet	#NULL!	#NULL!	#NULL!		I purchase for both myself and others	$1-$49	#NULL!	More than half the time	More than half the time	#NULL!	#NULL!		#NULL!	#NULL!	#NULL!			Sometimes	Sometimes	Sometimes	Sometimes	#NULL!	#NULL!	#NULL!		Neither agree nor disagree	Somewhat disagree	Neither agree nor disagree	Neither agree nor disagree
2020-10-14 18:22:19	2020-10-14 18:31:09	2-3 times a week	less than one hour	purchase via a mobile phone or tablet app store	#NULL!	#NULL!	#NULL!	#NULL!	#NULL!	#NULL!	#NULL!	#NULL!	#NULL!	#NULL!	Personal computer/laptop	Playstation	#NULL!	#NULL!	#NULL!	#NULL!	#NULL!	#NULL!	other	Table top, physical game.	I purchase for both myself and others	$1-$49	#NULL!	Never	Never	Always	#NULL!		#NULL!	#NULL!	#NULL!			Never	Never	Never	Sometimes	Never	Never	#NULL!		Somewhat agree	Somewhat disagree	Strongly agree	Somewhat disagree
2020-09-24 22:48:05	2020-09-24 23:28:15	Less than once a month	less than one hour	#NULL!	free download via a mobile phone or tablet app store	#NULL!	#NULL!	#NULL!	#NULL!	#NULL!	#NULL!	#NULL!	#NULL!	#NULL!	Personal computer/laptop	#NULL!	#NULL!	#NULL!	#NULL!	mobile phone/tablet	#NULL!	#NULL!	#NULL!		I purchase for myself only	$1-$49	Never	#NULL!	#NULL!	#NULL!	#NULL!		#NULL!	#NULL!	#NULL!		Have never noticed it. R or MA-rated games probably wouldn't appeal to me though.	Never	Never	Never	Sometimes	Sometimes	Never	#NULL!		Neither agree nor disagree	Neither agree nor disagree	Neither agree nor disagree	Neither agree nor disagree
2020-10-05 03:48:12	2020-10-05 04:04:06	Less than once a month	less than one hour	#NULL!	free download via a mobile phone or tablet app store	#NULL!	#NULL!	#NULL!	#NULL!	#NULL!	#NULL!	#NULL!	#NULL!	#NULL!	Personal computer/laptop	#NULL!	#NULL!	#NULL!	#NULL!	mobile phone/tablet	#NULL!	#NULL!	#NULL!		I purchase for both myself and others	$1-$49	#NULL!	Always	Always	Always	#NULL!		#NULL!	#NULL!	#NULL!		I always follow the classification system to ensure it's a game suitable for the age	Always	Most of the time	About half the time	About half the time	Sometimes	Most of the time	#NULL!		Strongly agree	Somewhat agree	Somewhat agree	Somewhat agree
2020-11-06 03:52:20	2020-11-06 03:58:35	Less than once a month	less than one hour	#NULL!	free download via a mobile phone or tablet app store	#NULL!	#NULL!	#NULL!	#NULL!	#NULL!	#NULL!	#NULL!	#NULL!	#NULL!	#NULL!	#NULL!	#NULL!	#NULL!	#NULL!	mobile phone/tablet	#NULL!	#NULL!	#NULL!		I purchase for myself only	$1-$49	Never	#NULL!	#NULL!	#NULL!	#NULL!		#NULL!	#NULL!	#NULL!			Never	Never	Never	Most of the time	Never	Never	Never		Somewhat agree	Somewhat agree	Somewhat agree	Neither agree nor disagree
2020-10-12 21:00:04	2020-10-12 21:06:03	Less than once a month	1 -3 hours	#NULL!	free download via a mobile phone or tablet app store	#NULL!	#NULL!	#NULL!	#NULL!	#NULL!	free digital download (such as Steam, Itch, PlayStation Network, etc., to a PC or console)	#NULL!	#NULL!	streaming online	Personal computer/laptop	#NULL!	#NULL!	#NULL!	#NULL!	mobile phone/tablet	#NULL!	#NULL!	#NULL!		I purchase for both myself and others	$1-$49	#NULL!	Always	Always	Always	#NULL!		#NULL!	#NULL!	#NULL!		very important as heaps of children online	Always	Always	Always	Always	Always	Always	#NULL!		Somewhat agree	Somewhat agree	Neither agree nor disagree	Neither agree nor disagree
2020-10-11 06:32:09	2020-10-11 08:11:24	Daily	3-6 hours	#NULL!	free download via a mobile phone or tablet app store	purchase hard copy from a bricks-and-mortar retail outlet	#NULL!	#NULL!	#NULL!	purchase digital download (such as Steam, Itch, PlayStation Network, etc., to a PC or console)	free digital download (such as Steam, Itch, PlayStation Network, etc., to a PC or console)	#NULL!	#NULL!	#NULL!	Personal computer/laptop	#NULL!	#NULL!	Nintendo Wii	#NULL!	mobile phone/tablet	Nintendo DS	#NULL!	#NULL!		I purchase for myself only	$1-$49	more than half the time	#NULL!	#NULL!	#NULL!	#NULL!		#NULL!	#NULL!	#NULL!		Family safe classifications are usually bright and fun, adult rated ones are either goresome or inappropriate or have lots of action.	About half the time	About half the time	About half the time	About half the time	Always	Most of the time	Always	storyline/genre	Somewhat agree	Somewhat agree	Neither agree nor disagree	Neither agree nor disagree
2020-10-24 10:08:25	2020-10-24 10:27:03	2-3 times a week	less than one hour	#NULL!	free download via a mobile phone or tablet app store	#NULL!	#NULL!	#NULL!	#NULL!	#NULL!	#NULL!	#NULL!	#NULL!	#NULL!	#NULL!	#NULL!	#NULL!	#NULL!	#NULL!	mobile phone/tablet	#NULL!	#NULL!	#NULL!		I purchase for myself only	$0	Never	#NULL!	#NULL!	#NULL!	#NULL!		#NULL!	#NULL!	#NULL!		Doesn't apply to the types of games i play	Never	Always	Sometimes	Always	Sometimes	Sometimes	#NULL!		Somewhat disagree	Somewhat agree	Somewhat agree	Somewhat agree
2020-11-03 19:50:40	2020-11-03 20:03:54	Less than once a month	less than one hour	#NULL!	free download via a mobile phone or tablet app store	#NULL!	#NULL!	#NULL!	#NULL!	#NULL!	#NULL!	#NULL!	#NULL!	#NULL!	Personal computer/laptop	#NULL!	#NULL!	#NULL!	#NULL!	mobile phone/tablet	#NULL!	#NULL!	#NULL!		I purchase for myself only	$0	Never	#NULL!	#NULL!	#NULL!	#NULL!		#NULL!	#NULL!	#NULL!		Rarely pay attention to it	Never	Never	Most of the time	Most of the time	Sometimes	Never	#NULL!		Strongly agree	Neither agree nor disagree	Neither agree nor disagree	Neither agree nor disagree
2020-09-29 01:34:24	2020-09-29 01:45:21	Monthly	less than one hour	purchase via a mobile phone or tablet app store	free download via a mobile phone or tablet app store	purchase hard copy from a bricks-and-mortar retail outlet	#NULL!	#NULL!	#NULL!	purchase digital download (such as Steam, Itch, PlayStation Network, etc., to a PC or console)	free digital download (such as Steam, Itch, PlayStation Network, etc., to a PC or console)	#NULL!	#NULL!	#NULL!	#NULL!	Playstation	Xbox	Nintendo Wii	#NULL!	mobile phone/tablet	#NULL!	#NULL!	#NULL!		I purchase for myself only	$50-$99	Never	#NULL!	#NULL!	#NULL!	#NULL!		#NULL!	#NULL!	#NULL!		I like it and feel that it's important moreso for parents to know so that they can approve or disapprove their kids playing the game.	Never	Most of the time	Most of the time	Most of the time	Always	Most of the time	#NULL!		Somewhat disagree	Somewhat disagree	Somewhat disagree	Somewhat disagree
2020-10-01 08:41:10	2020-10-01 08:53:04	Daily	11-15 hours	purchase via a mobile phone or tablet app store	free download via a mobile phone or tablet app store	#NULL!	#NULL!	#NULL!	#NULL!	#NULL!	#NULL!	#NULL!	#NULL!	#NULL!	Personal computer/laptop	#NULL!	Xbox	#NULL!	#NULL!	mobile phone/tablet	#NULL!	Playstation PSP	#NULL!		I purchase for both myself and others	$50-$99	#NULL!	Always	More than half the time	Always	#NULL!		#NULL!	#NULL!	#NULL!			Sometimes	Most of the time	Most of the time	Most of the time	Most of the time	Most of the time	Never		Somewhat agree	Strongly agree	Strongly agree	Somewhat agree
2020-09-30 15:20:33	2020-09-30 15:30:53	Daily	16-20 hours	purchase via a mobile phone or tablet app store	free download via a mobile phone or tablet app store	purchase hard copy from a bricks-and-mortar retail outlet	#NULL!	purchase hard copy from an online retail outlet (a website)	#NULL!	purchase digital download (such as Steam, Itch, PlayStation Network, etc., to a PC or console)	free digital download (such as Steam, Itch, PlayStation Network, etc., to a PC or console)	sharing (with friends and family)	#NULL!	#NULL!	Personal computer/laptop	#NULL!	Xbox	#NULL!	Nintendo Switch	mobile phone/tablet	#NULL!	#NULL!	#NULL!		I purchase for both myself and others	$50-$99	#NULL!	Sometimes	#NULL!	More than half the time	#NULL!		#NULL!	#NULL!	#NULL!		It helps me to understand the likely content, but because it is out of step with film classifications I tend to take it with a grain of salt.	Sometimes	About half the time	Sometimes	Never	Sometimes	Most of the time	#NULL!		Somewhat disagree	Somewhat agree	Somewhat agree	Strongly disagree
2020-10-09 02:01:48	2020-10-09 02:08:34	Monthly	less than one hour	#NULL!	#NULL!	purchase hard copy from a bricks-and-mortar retail outlet	#NULL!	#NULL!	#NULL!	purchase digital download (such as Steam, Itch, PlayStation Network, etc., to a PC or console)	free digital download (such as Steam, Itch, PlayStation Network, etc., to a PC or console)	sharing (with friends and family)	#NULL!	#NULL!	Personal computer/laptop	#NULL!	#NULL!	#NULL!	Nintendo Switch	#NULL!	#NULL!	#NULL!	#NULL!		I purchase for both myself and others	$100-$199	#NULL!	Never	Never	More than half the time	#NULL!		#NULL!	#NULL!	#NULL!			Never	Most of the time	Most of the time	Most of the time	Most of the time	Most of the time	Never		Somewhat disagree	Somewhat agree	Somewhat agree	Strongly agree
2020-10-12 02:10:48	2020-10-12 02:22:38	Once a week	1 -3 hours	#NULL!	#NULL!	#NULL!	#NULL!	#NULL!	purchase a digital copy from an online retail outlet (a website)	#NULL!	#NULL!	#NULL!	#NULL!	streaming online	Personal computer/laptop	#NULL!	#NULL!	#NULL!	#NULL!	#NULL!	#NULL!	#NULL!	#NULL!		I purchase for myself only	$200-$499	Never	#NULL!	#NULL!	#NULL!	#NULL!		#NULL!	#NULL!	#NULL!		I'm an adult, it has no bearing on what I buy for myself	Never	Never	Never	Never	Sometimes	Most of the time	#NULL!	price	Somewhat disagree	Somewhat agree	Somewhat agree	Strongly disagree
2020-10-04 07:04:27	2020-10-04 07:18:17	2-3 times a week	3-6 hours	#NULL!	free download via a mobile phone or tablet app store	purchase hard copy from a bricks-and-mortar retail outlet	#NULL!	purchase hard copy from an online retail outlet (a website)	#NULL!	purchase digital download (such as Steam, Itch, PlayStation Network, etc., to a PC or console)	free digital download (such as Steam, Itch, PlayStation Network, etc., to a PC or console)	#NULL!	#NULL!	#NULL!	Personal computer/laptop	Playstation	Xbox	#NULL!	Nintendo Switch	mobile phone/tablet	#NULL!	#NULL!	#NULL!		I purchase for both myself and others	$200-$499	#NULL!	Never	Never	#NULL!	#NULL!		#NULL!	#NULL!	#NULL!		I dont really check it at all as I usually research my games first so I know what I want	Never	About half the time	Sometimes	Most of the time	Sometimes	Most of the time	Sometimes		Neither agree nor disagree	Somewhat agree	Neither agree nor disagree	Neither agree nor disagree
2020-10-09 05:32:33	2020-10-09 05:40:17	Daily	7-10 hours	#NULL!	#NULL!	#NULL!	#NULL!	#NULL!	#NULL!	purchase digital download (such as Steam, Itch, PlayStation Network, etc., to a PC or console)	free digital download (such as Steam, Itch, PlayStation Network, etc., to a PC or console)	#NULL!	peer to peer sharing/torrenting sites	#NULL!	Personal computer/laptop	#NULL!	#NULL!	#NULL!	Nintendo Switch	#NULL!	#NULL!	#NULL!	#NULL!		I purchase for myself only	$200-$499	Never	#NULL!	#NULL!	#NULL!	#NULL!		#NULL!	#NULL!	#NULL!		I generally don't pay attention to it that much unless its R and then I often wonder why but it doesn't usually bother me.	Never	Most of the time	Sometimes	Most of the time	Sometimes	About half the time	#NULL!		Somewhat agree	Somewhat agree	Somewhat disagree	Somewhat disagree
2020-10-10 01:03:42	2020-10-10 01:15:15	Daily	more than 20 hours	#NULL!	#NULL!	#NULL!	#NULL!	#NULL!	#NULL!	purchase digital download (such as Steam, Itch, PlayStation Network, etc., to a PC or console)	free digital download (such as Steam, Itch, PlayStation Network, etc., to a PC or console)	#NULL!	peer to peer sharing/torrenting sites	#NULL!	Personal computer/laptop	#NULL!	#NULL!	#NULL!	Nintendo Switch	#NULL!	#NULL!	#NULL!	#NULL!		I purchase for both myself and others	$200-$499	#NULL!	Never	Never	#NULL!	#NULL!		#NULL!	#NULL!	#NULL!		Little to none, can gauge what would be in the game myself or would rather watch someone play it if I couldn't and determine if it's appropriate on my own Don't need some board of 60 year old non-gamers, determining whats "too much"	Never	Never	Sometimes	Always	Never	About half the time	Always	Torrent it before I purchase it	Somewhat disagree	Strongly agree	Somewhat agree	Somewhat agree
2020-10-13 02:45:17	2020-10-13 03:21:53	Daily	more than 20 hours	purchase via a mobile phone or tablet app store	free download via a mobile phone or tablet app store	#NULL!	#NULL!	#NULL!	#NULL!	purchase digital download (such as Steam, Itch, PlayStation Network, etc., to a PC or console)	#NULL!	#NULL!	#NULL!	#NULL!	Personal computer/laptop	#NULL!	Xbox	#NULL!	#NULL!	mobile phone/tablet	#NULL!	#NULL!	#NULL!		I purchase for myself only	$200-$499	Never	#NULL!	#NULL!	#NULL!	#NULL!		#NULL!	#NULL!	#NULL!		It is not relevant for me	Never	About half the time	Sometimes	Sometimes	Sometimes	Sometimes	#NULL!		Somewhat disagree	Somewhat agree	Neither agree nor disagree	Somewhat disagree
2020-10-11 19:38:55	2020-10-11 19:52:16	Once a week	less than one hour	#NULL!	free download via a mobile phone or tablet app store	#NULL!	#NULL!	#NULL!	#NULL!	#NULL!	#NULL!	#NULL!	#NULL!	#NULL!	#NULL!	#NULL!	#NULL!	#NULL!	#NULL!	mobile phone/tablet	#NULL!	#NULL!	#NULL!		I purchase for both myself and others	$1-$49	#NULL!	Never	Never	Always	#NULL!		#NULL!	#NULL!	#NULL!		I don't really trust them. I always consult commonsensemedia	Sometimes	Sometimes	Sometimes	Sometimes	Never	Never	Never		Somewhat agree	Somewhat agree	Somewhat agree	Neither agree nor disagree
2020-09-29 21:04:41	2020-09-29 21:12:55	Daily	1 -3 hours	#NULL!	free download via a mobile phone or tablet app store	#NULL!	#NULL!	#NULL!	#NULL!	purchase digital download (such as Steam, Itch, PlayStation Network, etc., to a PC or console)	#NULL!	#NULL!	#NULL!	#NULL!	Personal computer/laptop	#NULL!	#NULL!	#NULL!	#NULL!	mobile phone/tablet	#NULL!	#NULL!	#NULL!		I purchase for myself only	$1-$49	Sometimes	#NULL!	#NULL!	#NULL!	#NULL!		#NULL!	#NULL!	#NULL!		inconsistant	Sometimes	Never	Sometimes	Most of the time	About half the time	About half the time	#NULL!		Somewhat agree	Neither agree nor disagree	Neither agree nor disagree	Neither agree nor disagree
2020-10-10 02:51:07	2020-10-10 03:03:38	2-3 times a week	3-6 hours	purchase via a mobile phone or tablet app store	free download via a mobile phone or tablet app store	#NULL!	#NULL!	#NULL!	purchase a digital copy from an online retail outlet (a website)	purchase digital download (such as Steam, Itch, PlayStation Network, etc., to a PC or console)	free digital download (such as Steam, Itch, PlayStation Network, etc., to a PC or console)	#NULL!	peer to peer sharing/torrenting sites	streaming online	Personal computer/laptop	#NULL!	#NULL!	#NULL!	#NULL!	mobile phone/tablet	#NULL!	#NULL!	#NULL!		I purchase for myself only	$1-$49	Never	#NULL!	#NULL!	#NULL!	#NULL!		#NULL!	#NULL!	#NULL!		Classification system is just a guide but the system never stops the people to buy the games if the conditions are not matched with the buyer's profile.	Never	Most of the time	Most of the time	Most of the time	Never	Most of the time	Most of the time	Gaming mechanism	Strongly agree	Somewhat agree	Somewhat agree	Neither agree nor disagree
2020-09-29 23:31:23	2020-09-29 23:41:17	2-3 times a week	3-6 hours	#NULL!	#NULL!	#NULL!	#NULL!	#NULL!	purchase a digital copy from an online retail outlet (a website)	#NULL!	#NULL!	#NULL!	#NULL!	#NULL!	Personal computer/laptop	#NULL!	#NULL!	#NULL!	#NULL!	#NULL!	#NULL!	#NULL!	#NULL!		I purchase for myself only	$1-$49	Never	#NULL!	#NULL!	#NULL!	#NULL!		#NULL!	#NULL!	#NULL!		Don't care what they are rated.	Never	About half the time	About half the time	Most of the time	Sometimes	Sometimes	Never		Somewhat disagree	Somewhat disagree	Somewhat agree	Strongly disagree
2020-10-10 06:34:12	2020-10-10 06:45:07	2-3 times a week	3-6 hours	#NULL!	#NULL!	purchase hard copy from a bricks-and-mortar retail outlet	#NULL!	#NULL!	purchase a digital copy from an online retail outlet (a website)	purchase digital download (such as Steam, Itch, PlayStation Network, etc., to a PC or console)	free digital download (such as Steam, Itch, PlayStation Network, etc., to a PC or console)	#NULL!	#NULL!	#NULL!	Personal computer/laptop	#NULL!	#NULL!	#NULL!	#NULL!	#NULL!	#NULL!	#NULL!	#NULL!		I purchase for myself only	$100-$199	Never	#NULL!	#NULL!	#NULL!	#NULL!		#NULL!	#NULL!	#NULL!		Its not particularly important, if the game is R its generally for a particular implied reason that you can tell about the game without really looking at the genre, I generally stick to casual games so the rating never really comes into consideration.	Never	Sometimes	Never	Most of the time	Never	Sometimes	Always	Friends Playing the Game	Neither agree nor disagree	Somewhat agree	Somewhat agree	Somewhat disagree
2020-10-17 11:49:36	2020-10-17 12:44:50	2-3 times a week	7-10 hours	#NULL!	free download via a mobile phone or tablet app store	purchase hard copy from a bricks-and-mortar retail outlet	#NULL!	#NULL!	#NULL!	purchase digital download (such as Steam, Itch, PlayStation Network, etc., to a PC or console)	free digital download (such as Steam, Itch, PlayStation Network, etc., to a PC or console)	#NULL!	#NULL!	streaming online	Personal computer/laptop	#NULL!	#NULL!	#NULL!	Nintendo Switch	mobile phone/tablet	#NULL!	#NULL!	#NULL!		I purchase for both myself and others	$100-$199	#NULL!	Sometimes	Sometimes	Always	#NULL!		#NULL!	#NULL!	#NULL!		Normally, I would have heard of a game that I like, and looked at videos that showed the plot and some gameplay, so I judge for myself if the game is something that I would like. I personally like games that are more family-friendly, so I am not too worried when I buy games, unless I am purchasing them for a child.	Sometimes	About half the time	About half the time	Most of the time	About half the time	Most of the time	#NULL!		Strongly agree	Somewhat agree	Somewhat agree	Somewhat agree
[truncated: 22 more columns]
